# Supplementary material for: RNA-Seq of Early-Infected Poplar Leaves by the Rust Pathogen Melampsora larici-populina Uncovers PtSultr3;5, a Fungal-Induced Host Sulfate Transporter
Source: PLoS One. 2012 Aug 30;7(8):e44408. doi: 10.1371/journal.pone.0044408 (PMC3431362; doi:10.1371/journal.pone.0044408)
Supplement: Table S1 — Summary table of expression, annotation and sequence data used in the study for poplar genes. (ZIP) [file pone.0044408.s011.zip]

Archive with 3 entries (2 files):
- Table S1-revisedBP.xls
- __MACOSX/
- __MACOSX/._Table S1-revisedBP.xls
