# Supplementary material for: RNA-Seq of Early-Infected Poplar Leaves by the Rust Pathogen Melampsora larici-populina Uncovers PtSultr3;5, a Fungal-Induced Host Sulfate Transporter
Source: PLoS One. 2012 Aug 30;7(8):e44408. doi: 10.1371/journal.pone.0044408 (PMC3431362; doi:10.1371/journal.pone.0044408)
Supplement: Table S1 — Summary table of expression, annotation and sequence data used in the study for poplar genes. (ZIP) [file pone.0044408.s011.zip › Table S1-revisedBP.xls]

## Sheet: Normalized data for expression
	Oligoarrays						RNA-Seq (read alignment method)						contig blast method						Most up-regulated genes in Rinaldi et al. 2007	Data related to figure S6
POPTR_GM_454	I18d	I21d	I24d	C18d	C24d	C48d	I18	I21	I24	C18	C24	C48	I18	I21	I24	C18	C24	C48	I48a	the 54 transcripts with high expression values on oligoarrays and no RNA-Seq reads	alternative transcripts predicted for the 54 transcripts	alternative transcripts highly expressed by RNA-Seq	highly-expressed by the contig-blast method
POPTR_0001s00200.1	9572.96	10339.7	11486.2	8923.6	13060.7	14070	1.24073
POPTR_0001s00210.1	2779.92	3176.9	3017.14	2750.53	3233.92	2837.42	1.24073			1.95201
POPTR_0001s00220.1	56.751	60.064	52.795	47.233	52.812	50.372
POPTR_0001s00230.1	769.455	1103.37	876.226	1254.76	1104.81	1382.1
POPTR_0001s00240.1	484.837	667.205	692.873	923.848	670.244	741.57
POPTR_0001s00250.1	1227.17	1086.63	1232.74	669.476	980.133	1115.47						0.756691
POPTR_0001s00260.1	8772.07	7117.97	7645.6	7456.84	7832.09	8672.2	6.20365	7.13534	7.18009	8.78403	4.85274	10.5937	6.20694	8.75051	10.3203	8.96355	4.84755	13.4545
POPTR_0001s00270.1	101.347	102.649	122.125	99.912	87.042	62.327
POPTR_0001s00280.1	111.906	123.027	122.148	135.56	134.59	134.723
POPTR_0001s00290.1	66.683	79.035	61.205	67.605	81.635	69.207
POPTR_0001s00300.1	2649.93	2463.62	2512.13	2788.47	3198.24	1717.94		1.78384						3.5002				3.73735
POPTR_0001s00310.1	3703.03	3161.87	3415.17	3324.45	3503.74	3329.97	2.48146	2.67575	1.43602	2.92801		1.51338	2.48278	1.7501		1.9919		5.23229
POPTR_0001s00320.1	1137.09	1254.25	1284.06	1123.09	1253.31	1290.16			1.43602		0.970549	1.51338
POPTR_0001s00330.1	5826.44	5302.75	5384.45	6425.35	6321.31	6124.12	2.48146	5.35151	11.4881	9.76003	8.73494	9.0803	2.48278	5.25031	11.7947	8.96355	6.78657	7.4747
POPTR_0001s00340.1	370.669	278.548	399.402	242.357	426.664	462.752	1.24073			0.976003	0.970549
POPTR_0001s00350.1	178.03	137.198	219.759	146.069	147.026	180.937
POPTR_0001s00360.1	617.373	346.001	707.618	380.383	534.935	303.171
POPTR_0001s00360.2	1216.28	1268.4	1537.74	1037.2	1570.28	778.393
POPTR_0001s00370.1	21.52	22.681	21.961	23.345	23.422	22.913
POPTR_0001s00380.1	866.455	1155.95	952.74	1000.85	1004.74	1168.03
POPTR_0001s00390.1	1155.37	822.892	713.455	806.884	793.778	1132.04
POPTR_0001s00390.2	551.566	462.812	488.808	479.669	484.383	387.822
POPTR_0001s00390.3	1237.61	877.39	796.196	813.416	934.344	1059.13		1.78384		2.92801	0.970549	1.51338
POPTR_0001s00390.4																		1.49494
POPTR_0001s00390.5														1.7501
POPTR_0001s00400.1	39.434	36.21	37.449	34.591	34.186	37.592
POPTR_0001s00410.1	3254.63	2656.43	3145.55	2059.85	3014.36	7325.91				0.976003		5.29684						4.48482
POPTR_0001s00420.1	272.32	424.197	324.812	392.59	497.544	433.689
POPTR_0001s00430.1	5754.14	5918.95	5804.24	6979.67	6831.38	5702.6	6.20365	8.02726		6.83202	1.9411	3.02677	6.20694	10.5006	2.94867	12.9474	5.81706	6.72723
POPTR_0001s00440.1	4744.28	2849.35	3483.92	3503.75	2972.41	3239.5	1.24073	1.78384		0.976003		0.756691
POPTR_0001s00440.2														2.62515
POPTR_0001s00450.1	779.51	765.24	966.732	1077.6	1047.9	943.927												2.98988
POPTR_0001s00460.1	126.556	160.626	199.75	217.14	184.594	231.378						0.756691
POPTR_0001s00470.1	5281.1	6068.51	6037.58	6837.35	7109.6	7092.1		0.891918			0.970549	1.51338
POPTR_0001s00470.2													6.20694	1.7501				1.49494
POPTR_0001s00480.1	5491.92	4806.27	4686.39	5479.78	4931.73	5593.93							4.96556	1.7501	2.94867	5.9757		2.98988
POPTR_0001s00490.1	92.357	136.306	96.673	89.138	95.782	87.45
POPTR_0001s00500.1	1045.49	1678.38	1232.81	1879.45	1891.45	806.833					0.970549
POPTR_0001s00510.1	49.473	59.316	46.475	56.483	51.862	49.893
POPTR_0001s00520.1	763.529	563.383	773.155	785.73	667.43	1298.19			1.43602			1.51338						1.49494
POPTR_0001s00530.1	7145.95	9507.26	9598.37	10037.1	10051.4	9278.38	2.48146	1.78384	1.43602	1.95201	0.970549		2.48278	1.7501		2.98785	1.93902	1.49494
POPTR_0001s00540.1	62.546	77.074	72.795	89.326	77.67	80.731
POPTR_0001s00550.1	506.677	275.891	315.097	155.46	329.383	367.391	2.48146			0.976003	0.970549	2.27007						1.49494
POPTR_0001s00560.1	5616.54	5034.67	5401.17	4256.88	4561.7	4908.86	8.68512	8.02726	11.4881	11.712	9.70549	6.81022	12.4139	10.5006	16.2177	15.9352	12.6036	8.96964
POPTR_0001s00570.1	4499.7	4273.55	4139.66	3903.42	4526.23	5419.1	2.48146	1.78384	1.43602			0.756691	2.48278	2.62515			1.93902
POPTR_0001s00580.1	344.42	134.519	148.875	174.813	166.085	214.453
POPTR_0001s00590.1	4213.31	2950.13	4223.12	2192.6	3281.03	5558.36	2.48146	4.45959	8.61611	3.90401	3.8822	8.3236		6.12536	10.3203		1.93902	9.71711
POPTR_0001s00600.1	67.186	115.178	109.723	109.438	113.597	116.144
POPTR_0001s00610.1	2981.67	2184.26	2483.03	2690.04	2409.22	2675.87	6.20365	0.891918	2.87204	2.92801	1.9411	3.78346	3.72417			1.9919		5.23229
POPTR_0001s00620.1	1918.95	2476.53	2171.45	2677.11	2571.56	1333.56
POPTR_0001s00620.2							1.24073			2.92801		0.756691				2.98785
POPTR_0001s00630.1	3914.87	2401.99	2092.23	3156.34	1931.85	3368.4	1.24073	3.56767	2.87204	3.90401	0.970549	6.05353		1.7501	2.94867	5.9757		3.73735
POPTR_0001s00640.1	5903.74	5687.74	7203.49	5821.71	6978.88	6734.81	2.48146	0.891918	1.43602	1.95201	0.970549	3.02677	2.48278	1.7501		1.9919	1.93902	2.98988
POPTR_0001s00650.1	885.435	716.69	788.453	947.312	956.455	1508.14					0.970549	0.756691
POPTR_0001s00660.1	5694.69	5720.27	6240.92	6007.23	5943.42	5359.65		5.35151	2.87204	0.976003	2.91165	3.02677		4.37526	2.94867		4.84755	3.73735
POPTR_0001s00670.1	28.847	31.543	29.299	29.969	24.545	28.89
POPTR_0001s00680.1	129.048	156.785	129.048	147.751	148.12	179.731
POPTR_0001s00690.1	76.458	79.272	80.176	83.538	90.711	86.77
POPTR_0001s00700.1	1362.86	966.312	1131.31	1195.14	1325.24	1767.67					1.9411	3.02677						2.98988
POPTR_0001s00710.1	71.115	71.115	58.805	47.03	72.909	63.722
POPTR_0001s00720.1	4032.42	3675.17	3804.51	3267.13	4515.56	2913.92		1.78384	1.43602		1.9411	0.756691		1.7501
POPTR_0001s00730.1	38.385	39.515	49.609	49.116	49.269	54.469
POPTR_0001s00740.1	136.925	213.255	171.171	250.283	197.654	235.013
POPTR_0001s00750.1	53.955	48.874	65.355	73.958	69.035	70.172
POPTR_0001s00760.1	40.263	43.16	49.844	53.72	50.441	53.228
POPTR_0001s00770.1	35.577	37.827	40.31	50.58	40.475	38.793
POPTR_0001s00780.1	3730.1	2515.88	2687.82	3101.11	2871.5	3732.78			4.30805			0.756691			2.94867
POPTR_0001s00790.1	2916.31	3073.88	3202.14	3347.4	3591.7	3081.95	2.48146	0.891918	1.43602		0.970549	4.54015	2.48278				1.93902	2.98988
POPTR_0001s00800.1	51.665	74.467	60.218	62.653	68.888	71.238
POPTR_0001s00810.1	102.813	114.768	108.818	107.52	117.237	104.721
POPTR_0001s00820.1	352.383	299.483	596.74	156.447	315.032	411.575		0.891918
POPTR_0001s00830.1	1294.93	1375.36	1376.88	1151.95	1554.85	1034.4	1.24073	0.891918	1.43602		0.970549	2.27007						2.24241
POPTR_0001s00840.1	409.859	635.276	446.169	580.622	325.741	782.638
POPTR_0001s00850.1	5173.05	4142.03	4264.12	2901.57	3831.93	4480.88	3.72219		7.18009	1.95201	0.970549	0.756691	2.48278		2.94867	1.9919
POPTR_0001s00860.1	9403.4	9202.53	9913.03	8847.81	8414.74	10171.6	7.44439	5.35151	7.18009	4.88002	4.85274	9.0803	7.44833	5.25031	19.1664	5.9757	7.75608	11.212
POPTR_0001s00870.1	100.057	176.072	147.963	152.726	165.213	176.041
POPTR_0001s00880.1	759.526	1013.99	951.348	1018.87	872.955	399.257					1.9411	0.756691
POPTR_0001s00890.1	36.052	36.733	34.364	34.272	33.892	34.858
POPTR_0001s00900.1	39.032	48.88	37.506	43.855	47.343	47.949
POPTR_0001s00910.1	170.86	218.354	201.847	155.403	179.274	149.125
POPTR_0001s00920.1	1590.44	1294.13	1225.06	1279.82	1092.8	1113.74			1.43602		0.970549
POPTR_0001s00930.1	68.217	85.542	72.142	76.079	83.132	63.711
POPTR_0001s00940.1	1841.95	1043.8	1013.12	1317	1325.31	1259.53	8.68512	1.78384	1.43602	0.976003	0.970549	0.756691	8.68972					1.49494
POPTR_0001s00950.1	53.692	58.523	51.815	46.722	47.064	45.848
POPTR_0001s00960.1	92.357	127.904	106.302	110.502	111.784	139.768
POPTR_0001s00970.1	71.115	74.68	103.943	82.203	55.334	109.312
POPTR_0001s00980.1	103.336	156.288	205.771	174.374	121.387	202.006
POPTR_0001s00990.1	695.439	621.92	553.431	786.384	750.955	373.24						0.756691
POPTR_0001s01000.1	96.034	120.537	103.883	82.83	95.834	93.414
POPTR_0001s01010.1	43.299	39.526	43.913	53.029	51.379	50.069
POPTR_0001s01020.1	314.242	361.232	268.637	381.202	327.961	360.705
POPTR_0001s01030.1	3952.76	5110.6	4224.86	4789.41	4645.09	3409.9								2.62515
POPTR_0001s01040.1	4864.2	4726.67	4088.63	4913.67	4616.05	3795.34		4.45959		1.95201	0.970549	0.756691		3.5002		1.9919
POPTR_0001s01050.1	778.24	832.953	768.169	727.917	809.704	715.533
POPTR_0001s01060.1	524.169	777.455	700.812	576.688	581.562	546.546
POPTR_0001s01070.1	61.018	66.541	71.421	68.228	75.224	131.808
POPTR_0001s01080.1	73.806	75.823	67.805	83.235	97.939	86.423
POPTR_0001s01090.1	1467.34	1034.38	1097.2	802.455	1042.2	1111.15	1.24073		1.43602		0.970549
POPTR_0001s01100.1	1409.43	1290.03	1337.93	1349.03	1372.87	1378.8		0.891918		1.95201	3.8822						2.90853
POPTR_0001s01110.1	141.622	123.504	135.959	151.016	147.189	175.886
POPTR_0001s01120.1	3322.19	2318.66	2697.7	2125.36	2594.83	3222.06
POPTR_0001s01120.2	4219.83	2991.29	3358.91	2752.08	3189.63	3674.06
POPTR_0001s01120.3							1.24073	2.67575		1.95201		0.756691
POPTR_0001s01120.4	3701.13	2632.05	3018.43	2557.11	2873.6	3721.67
POPTR_0001s01120.5
POPTR_0001s01120.6																	1.93902	1.49494
POPTR_0001s01120.7	8940.24	6396.91	6838.75	5912.23	7151.08	9440.38								2.62515		3.9838
POPTR_0001s01130.1	7623.78	7503.88	8201.56	7235.63	7690.67	7734.92	3.72219	5.35151	4.30805	3.90401	4.85274	9.0803	2.48278	6.12536	2.94867	5.9757	7.75608	10.4646
POPTR_0001s01140.1	82.739	67.468	71.521	63.51	54.881	66.626
POPTR_0001s01150.1	40.461	44.059	40.006	43.639	45.859	44.957
POPTR_0001s01160.1	98.8	182.224	163.034	183.241	219.966	189.331					0.970549
POPTR_0001s01170.1	4880	4217.57	3476.56	3435.29	4602.43	4749.14	2.48146	3.56767	2.87204		6.79384	1.51338		1.7501			6.78657
POPTR_0001s01180.1	11793.2	14752.3	13624.1	13690.7	14635.5	16557.3	1.24073	0.891918	1.43602	1.95201	0.970549	2.27007						1.49494
POPTR_0001s01190.1	10285.6	9592.74	8928.1	9493.7	8903.06	9749.41	2.48146	7.13534	4.30805	2.92801	0.970549	4.54015		4.37526	2.94867	2.98785		2.98988
POPTR_0001s01200.1	4391.61	5304.92	5178.59	5229.24	5760.41	5337.79										1.9919
POPTR_0001s01210.1	1367.1	2006.17	1522.4	2168.78	1899.95	1371.84	3.72219	0.891918		3.90401				4.37526		1.9919
POPTR_0001s01220.1	1858.26	2328.89	5539.85	1575.53	4048.1	3435.27					2.91165	1.51338					2.90853
POPTR_0001s01220.2	1817.84	2358.01	5443.19	1455.06	3541.53	3131.28
POPTR_0001s01220.3	369.526	648.14	900.883	427.648	717.026	381.004
POPTR_0001s01230.1	13738.5	15736.5	16007.5	17958.3	17469.6	14532.7	16.1295	7.13534	17.2322	10.736	9.70549	7.56691	21.1036	10.5006	22.115	12.9474	10.6646	8.96964
POPTR_0001s01240.1	905.669	1752.4	1567.53	1719.03	1293.59	528.875
POPTR_0001s01250.1	403.064	289.295	397.979	189.283	357.526	423.451
POPTR_0001s01260.1	73.662	52.141	65.351	72.84	56.597	48.115
POPTR_0001s01270.1	2111.25	2108.22	2147.47	2084.91	2345.7	2020.17					0.970549
POPTR_0001s01280.1	1386.38	2904.67	1950.98	2374.38	2528.08	3225.75			1.43602			0.756691
POPTR_0001s01290.1	267.113	239.72	216.251	255.688	156.302	248.276									2.94867
POPTR_0001s01300.1	267.844	153.639	248.205	154.933	87.184	166.128
POPTR_0001s01310.1	107.33	258.977	125.24	199.67	268.754	463.24
POPTR_0001s01320.1	1825.1	1534.53	1732.81	2017.7	2167.95	2063.99
POPTR_0001s01330.1	1713.81	2717.94	2610.33	2930.95	3184.94	2214.15
POPTR_0001s01340.1
POPTR_0001s01350.1	16353.5	17237.1	18694.5	19338.5	18745.8	16475.8							14.8967	47.2528	36.8584	42.8259	37.8109	33.6361
POPTR_0001s01360.1	114.483	91.819	98.778	111.247	117.485	117.89
POPTR_0001s01370.1	3322.6	2735.77	2063.35	2957.77	3234.64	1831.11	3.72219	8.02726	2.87204	3.90401	3.8822	3.02677	2.48278	16.626		5.9757	1.93902	5.23229
POPTR_0001s01380.1	12205.4	8854.83	11288.8	7317.64	7601.6	8605.03	18.611	17.8384	12.9242	7.80803	7.76439	15.1338	8.68972	17.501	5.89734	7.9676	3.87804	8.22217
POPTR_0001s01380.2	12441.2	9915.85	11847.7	8719.7	8766.6	9569.67	12.4073	15.1626	12.9242	7.80803	7.76439	12.1071	6.20694		7.37168		3.87804	8.22217
POPTR_0001s01390.1	1554.19	1169.6	1014.15	1845.48	2013.57	1508.97						0.756691						1.49494
POPTR_0001s01400.1	1102.83	988.741	1058.8	1057.24	1044.37	718.654				1.95201		0.756691		1.7501		1.9919
POPTR_0001s01400.2	1970.6	2361.65	2582.71	2554.46	2562.12	1621.69
POPTR_0001s01400.3
POPTR_0001s01400.4	1806.75	2205.89	2420.7	2282.88	2379.42	1161.76
POPTR_0001s01410.1	134.301	158.089	253.339	156.816	194.893	229.964
POPTR_0001s01420.1	11432.8	11163.8	13365.5	13163.9	13032.5	14591.7							11.1725	12.2507	20.6407	13.9433	9.69509	14.9494
POPTR_0001s01430.1	48.696	48.227	59.142	42.605	40.919	49.899
POPTR_0001s01440.1	251.256	278.538	254.338	258.763	229.475	244.381
POPTR_0001s01450.1	71.115	100.477	81.704	89.972	96.148	92.357
POPTR_0001s01460.1	3686.56	3398.45	3415.17	3950	3804.56	3911.88	1.24073	0.891918		2.92801		2.27007						2.24241
POPTR_0001s01470.1	252.525	260.832	258.977	232.232	222.342	172.434
POPTR_0001s01480.1	468.955	641.169	659.669	617.598	864.639	637.169						0.756691
POPTR_0001s01490.1	5645.99	4053.95	4752.99	4792.56	4346.9	5416.53	13.648	3.56767	8.61611	6.83202	11.6466	9.0803	14.8967		8.84601	5.9757	11.6341	14.9494
POPTR_0001s01490.2	4634.61	3109.64	3894.63	4162.88	3529.1	4582.95								3.5002	4.42301	3.9838
POPTR_0001s01500.1	5110.7	3757.08	4528.98	4244.95	3599.18	4914.23		1.78384			0.970549	0.756691	2.48278	1.7501
POPTR_0001s01510.1	3703.14	4226.98	4984.11	3526.63	3549.52	4341.31	2.48146	1.78384	1.43602	1.95201	0.970549	1.51338	2.48278			2.98785		2.98988
POPTR_0001s01520.1	806.656	811.201	451.227	1244.92	446.032	285.842					0.970549
POPTR_0001s01530.1	1066.89	1542.53	769.026	735.689	786.157	981.955
POPTR_0001s01540.1	6637.31	6034.36	3351.24	6191.7	5088.15	5471.99	3.72219	0.891918		1.95201	1.9411	3.02677	7.44833					4.48482
POPTR_0001s01550.1	325.812	596.628	444.916	505.098	558.931	417.026			1.43602
POPTR_0001s01560.1	978.169	1253.69	1217.1	1388.59	1352.45	1324.74				1.95201						1.9919
POPTR_0001s01570.1	771.852	1024.77	882.693	1042.29	1048.72	609.562
POPTR_0001s01580.1	1032.15	996.572	935.312	1206.03	1170.24	987.74		2.67575
POPTR_0001s01590.1	3831.12	4913.5	4580.97	4624.85	4870.88	4247.63		0.891918
POPTR_0001s01590.2	1462.12	2137.95	1827.85	1978.67	2089.62	1850.19						0.756691
POPTR_0001s01600.1	114.026	133.235	123.552	136.945	135.61	140.939
POPTR_0001s01610.1	592.633	340.069	868.898	353.026	422.704	800.383
POPTR_0001s01620.1	158.702	117.036	190.992	198.158	188.419	159.158
POPTR_0001s01630.1	11439.1	12611.1	11738.4	12801.9	12044	13874.3	27.2961	22.2979	27.2843	39.0401	29.1165	28.7543	14.8967	21.8763	20.6407	37.8461	31.9938	26.9089
POPTR_0001s01640.1	6493.63	6403.53	5857.49	7287.38	6697.45	6413.7	6.20365	5.35151	4.30805	2.92801	5.82329	2.27007		5.25031		2.98785	3.87804	1.49494
POPTR_0001s01640.2	7626.91	6824.17	5835.38	7951.1	6417.92	6935.73							6.20694				2.90853	2.24241
POPTR_0001s01650.1	73.314	99.23	72.777	82.573	77.814	82.185
POPTR_0001s01660.1	331.297	307.956	439.883	322.179	209.258	491.026
POPTR_0001s01670.1	1017.51	1442.56	2612.8	839.883	1286.74	2769.88				0.976003		0.756691
POPTR_0001s01680.1	594.634	648.441	1006.06	541.021	624.312	1205.92
POPTR_0001s01690.1	69.217	84.192	72.795	83.235	83.632	82.258
POPTR_0001s01700.1	458.883	362.61	428.72	276.363	259.527	862.098		0.891918
POPTR_0001s01710.1	219.503	199.67	244.579	202.872	289.531	282.391
POPTR_0001s01720.1	75.821	64.353	66.184	74.416	89	95.517										1.9919
POPTR_0001s01730.1	77.72	77.405	80.81	88.469	75.528	71.795
POPTR_0001s01740.1	7350.69	6504.98	6849.57	7441.31	6954.82	6546.44	2.48146	1.78384	8.61611	2.92801	0.970549	3.78346	8.68972	4.37526	11.7947	1.9919		4.48482
POPTR_0001s01750.1	456.24	701.274	1024.32	889.246	1046.02	916.633
POPTR_0001s01760.1	6670.57	6795.24	7105.39	7442.23	6987.91	5738.81	7.44439	6.24343	2.87204	3.90401	8.73494	5.29684	7.44833			1.9919	12.6036	5.23229
POPTR_0001s01770.1	2287.23	1980.17	1949.99	1695.99	2049.5	2209.94	1.24073	1.78384		0.976003	0.970549	0.756691		1.7501				1.49494
POPTR_0001s01780.1	3592.67	2741.79	2838.99	2610.03	3368.99	3748.7	1.24073	0.891918	7.18009	1.95201	2.91165	3.78346			5.89734			3.73735
POPTR_0001s01790.1	1841.18	2282.24	2057.14	2201.99	2045.05	1851.53
POPTR_0001s01790.2	2220.01	2635.58	2597.46	3172.79	2688.37	2279.69						2.27007				1.9919		2.24241
POPTR_0001s01800.1	84.277	104.79	89.921	86.67	87.297	91.572
POPTR_0001s01810.1	2191.73	3424.66	3093.56	3529.95	3208.49	1759.53	2.48146	1.78384			1.9411	0.756691		1.7501			1.93902
POPTR_0001s01820.1	3395.8	3109.94	3154.65	3285.45	3154.24	3430.23
POPTR_0001s01830.1	7683.31	8326.24	8008.13	7219.67	7310.52	9153.44	4.96292	1.78384	4.30805	4.88002	0.970549	4.54015
POPTR_0001s01840.1	2478.88	2440.66	2219.81	2579.95	2285.24	2944.39		0.891918	1.43602	0.976003	2.91165	3.02677		1.7501	2.94867	1.9919		2.24241
POPTR_0001s01850.1	208.029	108.891	153.71	99.276	88.872	95.786
POPTR_0001s01860.1	45.481	60.369	58.212	70.799	60.778	82.548
POPTR_0001s01870.1	697.515	794.981	772.031	1060.53	742.095	1046.09
POPTR_0001s01880.1	590.383	444.792	602.307	381.668	445.603	498.483						1.51338
POPTR_0001s01890.1	1324.38	1021.17	917.276	1155.62	1054.97	1116.81	2.48146	3.56767			0.970549	1.51338	2.48278	3.5002				1.49494
POPTR_0001s01900.1	859.606	856.098	698.598	1049.96	1054.7	971.24
POPTR_0001s01910.1	575.955	498.173	468.098	479.669	564.883	646.618
POPTR_0001s01920.1	354.883	260.209	250.165	337.598	290.197	346.721
POPTR_0001s01930.1	11361.1	9437.24	9841.46	8067.55	9426.4	10861	9.92585	12.4869	8.61611	6.83202	19.411	18.9173	12.4139	12.2507	5.89734	8.96355	20.3597	17.1918
POPTR_0001s01940.1	135.81	203.084	130.987	159.721	171.195	161.883
POPTR_0001s01950.1	4336.51	6266.28	5548.2	6756.1	6395.67	4099.19	3.72219	3.56767		1.95201	6.79384	5.29684	7.44833	3.5002	5.89734	3.9838	6.78657	5.23229
POPTR_0001s01960.1	8441.03	8064.45	7865.7	7590.25	8275.95	8086.31	3.72219	8.02726	4.30805	8.78403	11.6466	7.56691	11.1725	9.62556	8.84601	5.9757	17.4512	7.4747
POPTR_0001s01970.1	1992.93	2224.61	2039.17	2176.39	2316.53	1986.94		1.78384	1.43602	0.976003	2.91165	1.51338					1.93902	1.49494
POPTR_0001s01980.1	9081.18	7276.58	7796.05	7844.37	7088.56	9354.05	13.648	24.9737	28.7204	13.664	19.411	20.4307	14.8967	38.5022	47.1787	27.8866	24.2377	28.4039
POPTR_0001s01990.1	75.821	71.547	96.086	57.862	78.064	86.385
POPTR_0001s02000.1	786.281	1297.85	649.74	1270.06	1032.92	894.169
POPTR_0001s02010.1	470.633	585.062	478.098	455.24	568.242	761.24
POPTR_0001s02020.1	1253.31	926.568	1189.92	917.669	815.74	766.12		0.891918	2.87204		0.970549
POPTR_0001s02030.1	101.313	85.157	126.894	88.568	111.955	105.9
POPTR_0001s02040.1	6282.38	5972.24	5132.63	5235.64	5602.55	5672.74	3.72219	4.45959		7.80803	7.76439	7.56691	2.48278	5.25031		7.9676	3.87804	6.72723
POPTR_0001s02050.1	574.955	439.521	481.365	404.848	306.217	298.206	1.24073				1.9411						1.93902
POPTR_0001s02060.1	1487.03	2180.7	2160.68	2363.67	2220.38	1038.57	1.24073		2.87204	0.976003	2.91165	1.51338			2.94867	1.9919	3.87804	1.49494
POPTR_0001s02070.1	2607.12	3270.28	2631.37	3212.24	2501.47	3186.14
POPTR_0001s02080.1	3893.24	3758.49	4745.95	3259.58	4081.78	3693.1		0.891918	1.43602	2.92801		3.78346						2.98988
POPTR_0001s02080.2	5548.19	7515.2	8274.34	6702.03	7382.92	5801.42										1.9919
POPTR_0001s02090.1	7259.19	6707.69	6713.03	6932.88	6178.51	6142.83	2.48146	7.13534	4.30805	5.85602	5.82329	7.56691	2.48278	12.2507	8.84601	5.9757	4.84755	8.22217
POPTR_0001s02100.1	4543.62	3578.89	3539.81	4470.83	3513.35	3999.23	8.68512	0.891918	14.3602	1.95201	2.91165	1.51338	12.4139		11.7947	1.9919	3.87804
POPTR_0001s02110.1	260.863	358.598	239.506	516.776	362.436	299.289
POPTR_0001s02120.1	1852.45	2287.84	2111.9	2930.95	2994.55	1421.74
POPTR_0001s02120.2								1.78384			0.970549	0.756691		1.7501
POPTR_0001s02130.1	897.027	293.79	226.458	271.048	352.334	410.526
POPTR_0001s02140.1	2716.82	1563.63	2019.72	1835.03	1487.07	2755.95	1.24073	1.78384		0.976003				1.7501
POPTR_0001s02150.1	533.562	371.883	418.6	326.89	362.168	429.855					1.9411	1.51338					1.93902
POPTR_0001s02160.1	193.928	104.81	186.283	141.749	228.906	201.541
POPTR_0001s02170.1	323.455	91.843	130.002	156.256	92.712	169.031			1.43602			0.756691
POPTR_0001s02180.1	1092.17	794.738	826.598	751.669	914.502	1016.81	1.24073	0.891918	5.74407	0.976003	0.970549	2.27007			5.89734	1.9919		1.49494
POPTR_0001s02190.1	3354.68	4365.74	3249.45	3854.81	3293.6	4045.17	6.20365	4.45959		4.88002	0.970549	2.27007	3.72417			5.9757
POPTR_0001s02200.1	6381.56	4174.1	2237.6	4751.67	4491.67	4302.13			1.43602		0.970549	2.27007	7.44833	6.12536				1.49494
POPTR_0001s02210.1	712.598	966.815	935.711	818.812	762.705	609.562
POPTR_0001s02210.2
POPTR_0001s02220.1	1465.06	1205.89	1390.61	1135.63	989.471	1361.95	3.72219	1.78384	2.87204	0.976003	6.79384	1.51338		1.7501	2.94867		6.78657	1.49494
POPTR_0001s02230.1	5168.03	6556.37	6239.69	6426.2	6145.28	5978.74		1.78384	2.87204	0.976003	3.8822	3.78346		1.7501	2.94867		1.93902	6.72723
POPTR_0001s02240.1	475.462	777.951	545.013	692.932	754.442	728.411
POPTR_0001s02250.1	4184.56	4487.53	4311.03	5669.33	5113.31	3363.17	3.72219	0.891918		1.95201		1.51338	2.48278					1.49494
POPTR_0001s02260.1	14272.3	9783.69	9427.26	11934.6	10534.2	9947.14	6.20365	10.703		5.85602	7.76439	5.29684	3.72417	11.3757		2.98785	10.6646	3.73735
POPTR_0001s02270.1	10352.7	11172.5	12288.6	11197.8	11819.5	11394.8	1.24073	0.891918	5.74407	0.976003	2.91165	6.05353			4.42301		1.93902	5.97976
POPTR_0001s02280.1	111.906	85.157	190.778	131.808	311.157	224.545
POPTR_0001s02290.1	12066.7	10707.2	12739.5	9867.99	11190.5	9104.09	4.96292	1.78384	5.74407	10.736	12.6171	3.78346	9.93111	1.7501	5.89734	9.9595	13.5731	2.24241
POPTR_0001s02300.1	8206.3	5681.03	6432.1	6137.17	7045.62	8487.81	6.20365	10.703	5.74407	4.88002	12.6171	14.3771	4.96556	10.5006	2.94867	3.9838	11.6341	13.4545
POPTR_0001s02310.1	7191.81	9178.95	6813.33	9515.59	10114.2	6807.78							3.72417		8.84601
POPTR_0001s02320.1	12448.2	15121.7	11281.4	15207.4	16171.2	11407.6	6.20365	9.8111	1.43602	10.736	10.676	7.56691	7.44833	25.3765	4.42301	33.8623	29.0853	1.49494
POPTR_0001s02330.1	319.741	377.414	327.955	404.147	320.241	416.534		0.891918	2.87204	0.976003		0.756691
POPTR_0001s02340.1	152.687	74.68	79.935	85.216	70.908	119
POPTR_0001s02350.1	1851.96	1490.38	1400.05	1630.23	1613.99	1264.31		2.67575			0.970549			2.62515
POPTR_0001s02360.1	2227.31	2368.13	2268.31	2678.34	2292.24	1925.67		3.56767	1.43602	0.976003	0.970549			2.62515
POPTR_0001s02370.1	8054.27	5951.38	7431.95	5832.45	8048.03	8388.35	7.44439	6.24343	8.61611	4.88002	8.73494	6.81022	7.44833	10.5006	10.3203	4.97975	9.69509	7.4747
POPTR_0001s02380.1	550.669	729.131	580.591	736.133	721.062	698.455	1.24073
POPTR_0001s02390.1	11313.6	9938.84	11329.8	10357.8	9624.38	11872.1		10.703	15.7962	3.90401	5.82329	4.54015		11.3757	13.269	4.97975	8.72558	5.97976
POPTR_0001s02400.1	8574.38	9332.69	8930.79	10319.2	9082.31	8666.92	1.24073	0.891918	1.43602	1.95201	0.970549			1.7501	2.94867	2.98785	1.93902
POPTR_0001s02410.1	105.988	90.813	97.884	93.053	81.483	97.022
POPTR_0001s02420.1	115.604	66.289	66.76	45.967	63.795	86.256
POPTR_0001s02430.1	8450.45	7494.7	6651.16	8329.24	7009.85	6476.56	3.72219	5.35151	7.18009	9.76003	6.79384	5.29684		5.25031	5.89734	9.9595	1.93902	5.23229
POPTR_0001s02440.1	166.116	142.171	133.689	225.609	157.473	114.696
POPTR_0001s02450.1	7366.2	7940.63	6753.32	7097.38	7567.28	6136.61	8.68512	16.0545	7.18009	9.76003	14.5582	12.1071	9.93111	15.7509	5.89734	11.9514	14.5426	10.4646
POPTR_0001s02460.1	281.391	322.439	268.082	386.312	286.252	396.772
POPTR_0001s02470.1	1134.4	1541.81	1703.35	1308.81	2048.07	1429.81		0.891918			0.970549	1.51338
POPTR_0001s02470.2
POPTR_0001s02480.1	2342.39	2653.48	2769.17	2383.54	2652.48	2267.87	3.72219						2.48278					1.49494
POPTR_0001s02490.1	366.169	300.6	379.24	416.646	296.262	409.878
POPTR_0001s02500.1	13634.6	11140.2	13849.3	12141.2	13223.3	17088.7			1.43602	0.976003			11.1725	6.12536	11.7947	5.9757	20.3597	25.414
POPTR_0001s02510.1	538.026	485.312	473.526	896.598	694.883	342.526				0.976003
POPTR_0001s02520.1	77.783	100.504	72.86	93.311	99.365	102.434
POPTR_0001s02530.1	279.085	445.091	396.883	417.281	421.812	416.052
POPTR_0001s02540.1	87.923	92.774	81.075	108.294	122.971	106.056
POPTR_0001s02550.1	165.594	264.972	277.393	371.74	349.741	421.312
POPTR_0001s02560.1	9203.08	9806.57	9382.6	10844.3	10061.3	10417.8	3.72219	9.8111	8.61611	3.90401	3.8822	9.0803	2.48278	12.2507	11.7947	8.96355	12.6036	19.4342
POPTR_0001s02570.1	23050	23669.3	22652.5	23304	24781.7	25723.7	40.9441	58.8666	48.8246	40.0161	64.0562	52.2117	50.8969	65.6288	64.8708	49.7975	70.7742	56.8077
POPTR_0001s02570.2	33952.8	35142.1	32811.7	32265.2	34210	34718.3	28.5368	45.4878	37.3365	25.3761	52.4096	35.5645	4.96556	1.7501	2.94867	1.9919	6.78657	2.24241
POPTR_0001s02580.1	571.406	302.6	464.888	132.868	463.24	117.348
POPTR_0001s02590.1	6799.81	6130.68	5710.16	5483.46	5387.44	5427.15
POPTR_0001s02600.1	4309.13	2586.69	2781.31	2635.43	2448.28	3235.79	1.24073	0.891918		0.976003								1.49494
POPTR_0001s02610.1	6361.67	7945.24	7961.1	7556.34	7498.38	6662.15										4.97975		1.49494
POPTR_0001s02620.1	77.866	73.66	68.695	92.38	91.074	72.424	2.48146	0.891918	1.43602	5.85602	1.9411	3.02677				1.9919		1.49494
POPTR_0001s02630.1	226.607	277.298	271.467	327.955	254.481	379.598
POPTR_0001s02640.1	2757.31	2599.1	2324.38	3037.78	2510.09	2768.68			1.43602		2.91165						1.93902
POPTR_0001s02650.1	2704.82	2444.8	3522.45	1969.03	2897.6	3858.47						0.756691
POPTR_0001s02650.2												1.51338						1.49494
POPTR_0001s02660.1	1830.92	2127.67	2461.59	2764.5	2469.67	1632.11	1.24073			1.95201	1.9411	2.27007				1.9919	3.87804	2.24241
POPTR_0001s02670.1	671.455	500.664	800.026	507.812	692.455	1376.67					0.970549
POPTR_0001s02680.1	537.866	479.883	502.348	625.49	733.607	676.676
POPTR_0001s02690.1	1018.1	659.098	782.598	845.383	992.152	904.955
POPTR_0001s02700.1	1930.92	2077.78	1755.86	2612.94	1691.5	1997.84	2.48146	6.24343	1.43602	4.88002		2.27007		6.12536		2.98785
POPTR_0001s02710.1	735.222	324.018	204.343	688.796	364.73	807.108				1.95201	2.91165	3.78346		4.37526				4.48482
POPTR_0001s02720.1	4474.51	4774.19	4631.43	4588.42	5034.83	5074.71							8.68972		4.42301	1.9919	2.90853	7.4747
POPTR_0001s02730.1	5073.1	4683.45	4661.24	4699.08	4766.32	6628.74	7.44439	1.78384	1.43602	2.92801		5.29684	2.48278
POPTR_0001s02740.1	381.906	729.598	593.023	734.383	673.26	1020.1
POPTR_0001s02750.1	471.848	410.798	793.669	171.48	537.634	341.634
POPTR_0001s02760.1	57.019	85.464	65.358	69.313	61.934	76.656
POPTR_0001s02770.1	10929.7	10198.3	11978.7	10780.5	11076.2	12959.3	4.96292	15.1626	24.4123	14.64	13.5877	22.7007	4.96556	10.5006	28.0124	15.9352	17.4512	23.1716
POPTR_0001s02780.1	360.532	454.789	376.524	444.455	437.383	434.821
POPTR_0001s02790.1	181.995	247.134	284.978	194.713	273.113	153.663							2.48278	1.7501	4.42301		3.87804	3.73735
POPTR_0001s02790.2	3381.62	3361.65	2938.24	3957.45	3599.53	3766.45	3.72219	1.78384	4.30805	1.95201	4.85274	3.78346
POPTR_0001s02800.1
POPTR_0001s02810.1	209.336	107.719	111.607	93.14	67.591	68.273
POPTR_0001s02820.1	2057.51	2051.55	2048.53	2821.45	1892.55	1751.95				0.976003		0.756691
POPTR_0001s02830.1	4993.74	7744.35	7024.93	7011.17	7673.18	7361.91	1.24073				2.91165	5.29684					2.90853	5.23229
POPTR_0001s02840.1	2632	2713.9	2430.43	3138.31	3016	1913.61		0.891918
POPTR_0001s02850.1	388.404	276.954	355.154	119.849	215.438	123.618
POPTR_0001s02860.1	3110.74	3038.03	2067.88	3836.85	2832.78	1813.67	2.48146	4.45959	1.43602	2.92801	1.9411		2.48278	7.87546		6.97165
POPTR_0001s02870.1	112.308	161.268	172.332	177.747	164.744	158.391
POPTR_0001s02880.1	738.075	1157.47	1117.53	987.216	870.455	861.943											1.93902
POPTR_0001s02880.2								0.891918	1.43602	1.95201		0.756691		7.00041		3.9838
POPTR_0001s02890.1	120.714	85.401	97.563	101.73	79.64	91.347		0.891918			0.970549
POPTR_0001s02900.1	7958.67	7585.24	7406.36	7250.07	7108.31	6155.81	2.48146	2.67575	2.87204	3.90401	2.91165	5.29684	2.48278	1.7501	2.94867	3.9838	5.81706	10.4646
POPTR_0001s02910.1	6177.91	4740.17	3766.95	4831.81	4279.3	5364.31
POPTR_0001s02910.2	6378.88	4701.2	3652.6	4724.92	4130.17	5826.38
POPTR_0001s02910.3	10537.1	9059.24	7195.24	9051.79	8213.1	9378.88
POPTR_0001s02910.4													11.1725	15.7509		14.9393	15.5122	7.4747
POPTR_0001s02910.5							8.68512	5.35151		4.88002	5.82329	3.78346
POPTR_0001s02910.6	6774.91	5624.39	4264.49	5597.16	4770.94	6543.9
POPTR_0001s02910.7							12.4073	12.4869	4.30805	9.76003	15.5288	10.5937	2.48278		2.94867	1.9919		5.97976
POPTR_0001s02920.1	34.777	39.226	32.537	32.437	31.61	32.809
POPTR_0001s02930.1	1786.98	2383.45	1817.85	1957.24	1791.66	1620.95	2.48146	3.56767	2.87204	0.976003	1.9411	0.756691
POPTR_0001s02940.1	1265.24	1740.35	1646.88	1469.73	1601.38	1704.7			1.43602	0.976003	1.9411	0.756691					1.93902
POPTR_0001s02950.1	3292.24	4687.95	4472.11	4353.59	4628.31	3354.31						0.756691
POPTR_0001s02960.1	3568.1	3451.74	4079.2	4012.89	4886.93	3547	1.24073		1.43602	0.976003	2.91165						2.90853
POPTR_0001s02970.1	1658.07	1425.02	2315.59	1216.95	1408.38	3129.95		1.78384	2.87204		0.970549	2.27007						1.49494
POPTR_0001s02980.1	3161.59	2522.03	2691.53	2360.45	2348.31	3202.95	1.24073	13.3788	8.61611	2.92801	1.9411	2.27007		14.0008	8.84601		1.93902
POPTR_0001s02990.1	7021.03	10280.3	10083.6	10863.6	10685.7	6179.43							2.48278		2.94867		2.90853
POPTR_0001s03000.1	311.599	551.244	398.363	456.24	469.683	417.026
POPTR_0001s03010.1	375.776	205.333	637.883	201.733	293.431	273.681				0.976003
POPTR_0001s03020.1	5797.6	5888.78	4985.15	6890.52	4548.13	3942.81	11.1666	8.91918	11.4881	5.85602	5.82329	2.27007	9.93111	7.87546	11.7947	3.9838	3.87804	1.49494
POPTR_0001s03030.1	693.759	522.213	796.669	588.173	729.598	778.893						1.51338						1.49494
POPTR_0001s03040.1	383.221	216.703	399.883	268.326	353.109	472.669		0.891918
POPTR_0001s03050.1	1397.38	1642.38	2279.15	1274.38	1553.13	1759.82	3.72219	0.891918		2.92801		3.02677	2.48278			1.9919		1.49494
POPTR_0001s03060.1	445.098	232.04	473.754	310.847	571.201	119.085					0.970549
POPTR_0001s03060.2	617.547	123.359	241.144	268.326	438.669	97.535
POPTR_0001s03070.1	78.428	92.041	115.14	61.715	104.032	34.903
POPTR_0001s03080.1	1365.18	1551.59	1428.6	1384.38	1523.74	1252.98				0.976003		0.756691
POPTR_0001s03090.1	3987.95	4302.88	4028.74	4319.92	3381.63	3518.91						0.756691
POPTR_0001s03090.2
POPTR_0001s03100.1	3340.26	2967.45	3128.45	2812.27	3332.75	3586.46		2.67575	2.87204	5.85602	4.85274	2.27007	2.48278	1.7501	4.42301	8.96355	8.72558	4.48482
POPTR_0001s03110.1	4309.01	3670.32	3883.45	2771.39	2763.34	5952.67	1.24073	2.67575	4.30805	2.92801	1.9411	3.02677		1.7501	2.94867	1.9919	1.93902	1.49494
POPTR_0001s03120.1	75.43	73.347	63.725	52.125	65.628	48.852
POPTR_0001s03130.1	116.186	131.727	129.23	115.356	146.105	159.416
POPTR_0001s03140.1	178.964	67.589	145.896	76.938	113.577	177.834
POPTR_0001s03150.1	662.883	395.062	641.99	324.598	451.598	534.39
POPTR_0001s03160.1	5385.4	5169.91	4895.77	4379.67	4892.31	4959.36		1.78384	4.30805			0.756691		2.62515
POPTR_0001s03170.1	870.598	966.312	961.387	958.258	1200.9	1521.57
POPTR_0001s03180.1	1238.64	1314.98	1161.1	1176.48	1284.28	1235.85
POPTR_0001s03190.1	227.66	238.007	282.498	278.242	116.439	189.628						0.756691
POPTR_0001s03200.1	28.847	30.652	30.666	29.467	28.722	33.965
POPTR_0001s03210.1	508.604	573.561	460.242	468.275	260.9	306.992
POPTR_0001s03220.1	26.416	27.317	26.224	26.38	26.045	25.582
POPTR_0001s03230.1	282.506	306.163	325.884	292.564	205.986	215.439
POPTR_0001s03240.1	66.211	66.541	62.584	68.47	63.795	62.65
POPTR_0001s03250.1	915.85	806.039	874.311	954.74	1102.81	1505.6	1.24073				0.970549
POPTR_0001s03250.2	6042.45	4269.12	4952.81	4366.42	4810.77	5166.85
POPTR_0001s03250.3	1080.18	1076.6	1188.16	957.709	1153.93	1579.42
POPTR_0001s03250.4	1055.4	1098.31	1208.59	1059.22	1235.23	1521.1							4.96556
POPTR_0001s03260.1	7138.5	7271.13	6359.06	7969.74	8306.56	7859.78			1.43602		0.970549
POPTR_0001s03270.1	87.003	72.925	77.966	76.868	75.272	76.782
POPTR_0001s03280.1	33.924	35.311	32.347	34.882	36.21	36.325
POPTR_0001s03290.1	193.311	127.904	149.767	147.097	137.823	149.627
POPTR_0001s03300.1	798.598	575.082	549.455	801.316	671.69	662.955				0.976003		0.756691
POPTR_0001s03310.1	1735.53	1921.7	1518.47	1591.35	2180.14	2279.88	2.48146		1.43602	0.976003	1.9411
POPTR_0001s03320.1	3444.95	2157.1	2214.03	1686.17	2882.53	1357.74			5.74407	3.90401	2.91165	0.756691			2.94867	1.9919	2.90853
POPTR_0001s03330.1	1296.19	1579.88	1381.88	1355.58	1599.26	1492.78		1.78384	4.30805	2.92801	0.970549			2.62515	13.269		1.93902	5.23229
POPTR_0001s03340.1	3470.92	3299.41	3631.07	3342.74	3269.03	2079.16				1.95201		3.02677		2.62515		1.9919		2.24241
POPTR_0001s03350.1	372.723	217.64	207.829	197.335	356.105	214.295						1.51338						1.49494
POPTR_0001s03360.1	395.054	543.669	493.947	506.692	546.633	597.098
POPTR_0001s03370.1	487.78	440.834	506.716	1122.78	719.598	647.058
POPTR_0001s03380.1	48.28	49.837	47.86	48.95	45.817	47.488
POPTR_0001s03390.1	1182.38	1318.95	1299.01	1129.78	1363.36	878.794				1.95201						1.9919
POPTR_0001s03400.1	63.616	89.157	73.701	89.752	89.89	108.73
POPTR_0001s03410.1	605.74	553.312	408.74	602.383	547.49	379.312
POPTR_0001s03420.1	991.24	1898.38	1559.49	2009.85	1959.03	1543.81
POPTR_0001s03430.1	148.134	112.173	135.882	124.88	105.172	165.523
POPTR_0001s03440.1	5740.85	4554.88	3721.96	4567.55	4326.38	5045.34	4.96292	4.45959	8.61611	7.80803	1.9411	3.78346	7.44833	19.2511	14.7434	20.915	11.6341	12.707
POPTR_0001s03450.1	283.189	342.818	402.077	217.9	374.452	273.525
POPTR_0001s03460.1	4583.01	3774.78	4300.63	3886.24	3799.06	4889.31	4.96292	6.24343	2.87204	2.92801	3.8822	3.78346	6.20694	7.00041	4.42301	3.9838	4.84755	3.73735
POPTR_0001s03470.1	8348.09	10548.6	12105.9	8619.55	10311.1	12564.2	16.1295	6.24343	17.2322	5.85602	4.85274	13.6204	16.1381	6.12536	20.6407	6.97165	2.90853	15.6969
POPTR_0001s03480.1	2811.54	2394.1	2432.58	2595.03	2613.38	2435.69					1.9411						5.81706
POPTR_0001s03480.2	3315.74	2467.36	2393.01	3065.53	2447.66	2634.23							6.20694					2.24241
POPTR_0001s03490.1	2571.73	3522.31	3073.28	3892.54	4158.5	2590.09							3.72417			2.98785		1.49494
POPTR_0001s03500.1	6342.53	6464.14	7056.77	6870.6	6594.81	5109.67	1.24073	0.891918	1.43602		0.970549			5.25031		1.9919
POPTR_0001s03510.1	644.098	1026.85	1061.97	760.519	926.378	801.331			2.87204						2.94867
POPTR_0001s03520.1	491.196	607.448	687.199	696.436	614.272	732.004
POPTR_0001s03530.1	267.113	221.127	212.38	203.12	213.755	249.13
POPTR_0001s03540.1	50.274	79.936	57.629	82.258	102.816	84.458
POPTR_0001s03550.1	55.366	42.935	44.03	45.31	43.797	46.232
POPTR_0001s03560.1	2964.6	1855.74	2197.11	1984.6	2288.49	3011.74	12.4073	4.45959	7.18009	0.976003	11.6466	11.3504		4.37526	11.7947		1.93902	4.48482
POPTR_0001s03560.2	5349.19	5226.58	5267.28	4819.04	5261.45	6643.51							9.93111					1.49494
POPTR_0001s03560.3	3626.44	3466.81	3785.99	3115.45	3627.74	3961.07							3.72417	1.7501			7.75608	4.48482
POPTR_0001s03570.1	43.911	43.913	51.127	52.609	44.203	54.1
POPTR_0001s03580.1	966.74	1285.2	1463.49	1639.81	1835.41	659.225
POPTR_0001s03590.1	1662.08	2377.67	2586.67	2754.09	2921.74	1191.61		1.78384		0.976003				1.7501
POPTR_0001s03600.1	11871.7	9641.81	13286.4	8962.08	12210.6	18454.9	6.20365	7.13534	14.3602	6.83202	7.76439	23.4574	7.44833	7.00041	13.269	5.9757	7.75608	23.919
POPTR_0001s03610.1	72.378	74.68	66.16	84	78.78	84.786
POPTR_0001s03620.1	5406.16	6706.37	6131.56	6670.77	4182.03	3104.35	2.48146	1.78384	2.87204	7.80803	0.970549	1.51338	4.96556	1.7501		8.96355		2.98988
POPTR_0001s03630.1	64.83	91.142	112.417	109.725	109.508	87.15
POPTR_0001s03640.1	2077.53	2629.77	2434.73	2713.82	2713.99	2065.2	1.24073				0.970549
POPTR_0001s03650.1	1037.67	1226.45	1325.38	949.955	1040.28	605.043	2.48146	2.67575	1.43602	2.92801	1.9411	0.756691	4.96556	2.62515		2.98785	1.93902
POPTR_0001s03660.1	1329.12	1320.78	947.383	2117.6	941.598	1526.49
POPTR_0001s03670.1	1296.34	1238.13	1004.46	2144.51	1029.1	1818.45
POPTR_0001s03680.1	341.16	343.818	386.647	285.313	420.598	350.598							2.48278
POPTR_0001s03690.1	464.669	327.741	470.603	455.477	365.383	376.812
POPTR_0001s03700.1	325.933	368.312	322.156	333.135	233.178	353.669
POPTR_0001s03710.1	970.312	1082.99	1873.92	811.955	1017.42	3052.42		1.78384			1.9411	2.27007
POPTR_0001s03720.1	61.624	76.12	55.216	68.47	66.541	71.561
POPTR_0001s03730.1	320.617	272.063	345.999	248.604	186.596	557.498						0.756691
POPTR_0001s03740.1	43.785	36.754	41.939	43.371	40.875	39.669
POPTR_0001s03750.1	1150.38	1815.88	1920.08	1851.36	2025.06	1066.24									2.94867
POPTR_0001s03760.1	104.921	129.556	127.531	133.969	97.998	125.842
POPTR_0001s03770.1	38.942	37.18	44.666	44.542	37.287	35.211
POPTR_0001s03780.1	5427.49	3652.78	4316.81	3855.85	3794.6	4150.83							3.72417				1.93902
POPTR_0001s03790.1	7126.29	5452	7195.52	6545.43	6427.03	9364.89								3.5002	2.94867
POPTR_0001s03800.1	319.741	603.275	461.312	507.812	518.581	484.978	1.24073									1.9919
POPTR_0001s03810.1	9288.97	8323.95	8737.12	8905.6	9148.53	8765.16	11.1666	7.13534	8.61611	8.78403	7.76439	14.3771	21.1036	9.62556	13.269	13.9433	15.5122	20.9292
POPTR_0001s03820.1	582.598	524.598	580.714	561.526	423.354	671.598
POPTR_0001s03830.1	70.15	104.92	92.112	94.27	113.056	110.45
POPTR_0001s03840.1	43.002	49.416	40.694	50.023	42.141	45.953
POPTR_0001s03850.1	5630.12	7077.63	7106.56	7223.59	7369.62	10194.8
POPTR_0001s03860.1	4662.12	3745.97	3923.61	4602.45	4521.76	4675.35	1.24073	3.56767	5.74407	2.92801	3.8822	4.54015	2.48278	3.5002	7.37168	4.97975	4.84755	5.97976
POPTR_0001s03870.1	3613	3881.15	3604.95	3511.37	4507.13	3867.6	1.24073				1.9411						1.93902
POPTR_0001s03880.1	4427.63	3566.38	4368.36	4451.6	3986.51	4467.96	1.24073	1.78384	1.43602	0.976003	1.9411	3.78346		1.7501				2.98988
POPTR_0001s03890.1	9982.53	8831.06	5964.67	10342.4	8805.97	7198.9	11.1666	15.1626	14.3602	13.664	16.4993	6.05353	13.6553	14.8759	13.269	15.9352	16.4817	5.23229
POPTR_0001s03900.1	3662.58	3126.16	2962.35	3155.17	3258.17	2900.02	1.24073	0.891918	1.43602	0.976003	3.8822	0.756691	2.48278				3.87804
POPTR_0001s03910.1	121.503	110.628	131.663	101.113	119.549	110.601
POPTR_0001s03920.1	151.789	148.104	146.925	147.23	110.992	127.468								2.62515				2.24241
POPTR_0001s03930.1
POPTR_0001s03940.1	5685.76	5716.7	6733.88	4802.45	5606.49	7104.1	2.48146	6.24343	4.30805	3.90401	3.8822	1.51338	2.48278			4.97975	6.78657
POPTR_0001s03950.1	111.906	115.356	110.628	115.377	114.054	166.847
POPTR_0001s03960.1	760.633	830.955	818.633	823.688	726.353	894.955	1.24073	0.891918	1.43602	0.976003		2.27007			2.94867			1.49494
POPTR_0001s03970.1	1793.1	1764.42	1605.48	1679.67	1713.53	1339.53
POPTR_0001s03980.1	9095.52	9617.57	9078.99	9778.06	9817.56	10478.2	11.1666	26.7575	30.1564	18.5441	12.6171	24.2141	6.20694	27.1266	35.3841	38.8421	8.72558	29.1513
POPTR_0001s03990.1	252.126	482.98	369.597	303.179	363.124	372.049
POPTR_0001s04000.1	229.763	245.137	232.819	267.867	241.578	243.567
POPTR_0001s04010.1	108.339	156.294	130.002	159.073	157.275	144.641
POPTR_0001s04020.1	48.984	53.696	55.339	60.1	58.829	53.276
POPTR_0001s04030.1	211.877	146.717	144.028	193.572	156.377	333.294
POPTR_0001s04040.1	352.383	452.332	478.469	396.598	431.392	246.81		0.891918				0.756691
POPTR_0001s04050.1	179.233	151.631	147.061	191.241	226.466	218.211		0.891918
POPTR_0001s04060.1	2650.21	3823.85	3610.17	4024.6	4634.7	3080.67		5.35151		2.92801	0.970549	3.02677		5.25031				2.98988
POPTR_0001s04070.1	261.166	325.812	409.583	334.228	450.17	187.223				0.976003				2.62515
POPTR_0001s04080.1	153.718	186.082	215.948	216.938	169.864	254.069
POPTR_0001s04090.1	1240.67	968.053	1114.98	996.098	1129.71	977.406				0.976003								1.49494
POPTR_0001s04100.1	12311.5	10661.1	11976.8	10454.2	10531.3	13481.4	3.72219	1.78384	10.0521	6.83202	3.8822	3.02677	3.72417	2.62515	5.89734	1.9919
POPTR_0001s04110.1	1546.43	1681.37	1600.62	821.312	1371.26	1788.05	4.96292		4.30805		1.9411	3.02677	4.96556	1.7501	2.94867			1.49494
POPTR_0001s04120.1	2426.09	3250.79	2704.48	2898.01	2732.74	2004.42			1.43602	0.976003		3.02677
POPTR_0001s04120.2
POPTR_0001s04130.1	13526.4	10860	13235.8	12325.5	12070.1	11330.7							16.1381	13.1258	8.84601	12.9474	5.81706	11.9595
POPTR_0001s04140.1	3306.8	2553.17	3927.2	2163.81	3124.1	3968.31	1.24073	1.78384	10.0521	2.92801		0.756691		1.7501	5.89734	1.9919
POPTR_0001s04150.1	1192.31	1317.9	1590.81	1368.75	1741.17	1220.6	1.24073			0.976003	1.9411	0.756691					1.93902
POPTR_0001s04160.1	147.751	172.118	196.479	255.35	198.164	203.567
POPTR_0001s04170.1	6838.1	7386.09	7113.03	8018.15	7769.73	6567	16.1295	8.91918	10.0521	12.688	12.6171	10.5937	21.1036	4.37526	10.3203	10.9555	23.2682	17.9393
POPTR_0001s04180.1	12364.1	11047.1	11350.9	12530	11926.1	11552	16.1295	12.4869	21.5403	24.4001	13.5877	9.83699	24.8278	23.6264	32.4354	16.9312	11.6341	8.22217
POPTR_0001s04190.1	191.527	253.767	248.465	218.032	244.924	235.691
POPTR_0001s04200.1	4505.1	4845.91	5661.19	4069.03	4872.26	4705.94	1.24073	5.35151	1.43602	0.976003	0.970549	3.78346		5.25031				3.73735
POPTR_0001s04210.1	88.077	109.179	100.832	128.53	96.817	119.875
POPTR_0001s04220.1
POPTR_0001s04230.1	5019.02	6515.05	5910.86	6721.58	6739.74	4844.36										4.97975
POPTR_0001s04230.2	5178.57	6444.75	5691.74	6434.38	6266.06	5343.41	1.24073			0.976003	0.970549	0.756691
POPTR_0001s04230.3	3948.43	5393.21	4652.86	5407.56	5392.2	4009.53	1.24073		4.30805		0.970549				7.37168
POPTR_0001s04240.1	7627.53	7555.35	7365.13	6927.38	7721.24	6613.48	1.24073	1.78384	10.0521	0.976003	4.85274	2.27007		4.37526	10.3203	1.9919	4.84755
POPTR_0001s04250.1	1069.92	629.174	703.205	624.383	763.812	565.955				0.976003
POPTR_0001s04260.1	132.771	83.746	94.973	283.819	73.633	64.429
POPTR_0001s04270.1	4223.86	4734.4	3997.25	4544.57	4004.15	3399.71							2.48278	4.37526	2.94867	3.9838	4.84755	7.4747
POPTR_0001s04280.1	26.919	28.753	27.204	26.82	32.29	28.259
POPTR_0001s04290.1	40.959	40.754	36.221	39.262	36.867	38.917
POPTR_0001s04290.2	41.319	40.397	38.606	46.661	31.83	41.477
POPTR_0001s04300.1	210.393	317.357	248.072	285.961	219.012	300.147
POPTR_0001s04310.1	10245.2	8708.3	10662.7	8760.86	9267.2	12382.7	1.24073	0.891918	1.43602	1.95201	1.9411	3.78346	2.48278	8.75051	2.94867	9.9595	4.84755	9.71711
POPTR_0001s04320.1	336.026	167.037	236.253	127.434	286.46	227.392								2.62515
POPTR_0001s04330.1	180.646	235.276	179.588	174.944	183.355	177.499
POPTR_0001s04340.1	2656.28	3649.85	2926.74	4327.92	3740.24	2877.56			8.61611		1.9411				11.7947		1.93902
POPTR_0001s04350.1	10322.2	10188.5	10826	9953.36	10311.1	13120		2.67575	2.87204		0.970549	0.756691	2.48278				1.93902
POPTR_0001s04360.1	267.113	219.344	281.391	198.462	230.455	353.535
POPTR_0001s04370.1	140.569	237.183	156.745	312.543	204.382	195.419
POPTR_0001s04380.1	9379.71	9992.03	6626.45	10022.5	10835.8	5800.33	14.8888	14.2707	5.74407	24.4001	13.5877	6.81022	17.3794	17.501	5.89734	25.8947	17.4512	6.72723
POPTR_0001s04390.1	56.135	59.316	61.735	70.508	73.344	67.186
POPTR_0001s04400.1	31.008	32.613	28.954	28.217	31.14	29.539
POPTR_0001s04410.1	47.596	44.605	52.192	44.414	42.549	46.661
POPTR_0001s04420.1	138.791	319.711	257.578	296.424	436.257	470.508
POPTR_0001s04430.1	156.587	167.858	203.044	139.982	130.453	120.514		0.891918
POPTR_0001s04440.1	707.026	687.391	724.858	641.991	513.846	777.525			1.43602			0.756691		2.62515				1.49494
POPTR_0001s04450.1	3799.59	4049.76	5661.63	3359.54	3627.68	4319.3		1.78384			0.970549			1.7501
POPTR_0001s04460.1	68.486	86.532	63.643	71.874	78.919	80.47
POPTR_0001s04470.1	159.448	72.245	129.064	77.64	91.89	76.024				0.976003		0.756691
POPTR_0001s04480.1	150.942	165.518	166.188	183.651	220.123	187.189
POPTR_0001s04490.1	61.809	62.66	54.048	58.118	58.118	66.121
POPTR_0001s04500.1	6095.22	5357.92	6111.89	5993.65	5859.6	6351.36	1.24073	4.45959	5.74407	0.976003	3.8822	3.78346		4.37526		2.98785	3.87804
POPTR_0001s04510.1	6428.42	6276.17	6672.68	4854.74	6120.67	7346.88	1.24073	4.45959	1.43602	1.95201	6.79384	7.56691					6.78657	11.212
POPTR_0001s04520.1	587.883	1018.26	866.529	1005.78	920.246	836.265
POPTR_0001s04530.1	1633.89	2089.81	1859.74	2460.49	1618.1	1929.19		4.45959	1.43602	1.95201	0.970549
POPTR_0001s04540.1	48.984	53.16	42.993	46.7	47.971	44.839
POPTR_0001s04550.1	85.928	111.025	97.761	125.457	89	107.621
POPTR_0001s04560.1	3760.98	4551.77	4404.45	4780.1	4633.58	4383.6		0.891918	5.74407	1.95201		0.756691			4.42301
POPTR_0001s04570.1	6437.1	6278.45	6785.16	6433.69	6935.09	7047.56				1.95201	0.970549	3.78346				1.9919		4.48482
POPTR_0001s04580.1	4296.38	6008.83	5157.62	5676.7	6189.17	5550.22	6.20365	13.3788	15.7962	11.712	17.4699	15.1338	6.20694	13.1258	4.42301	11.9514	16.4817	14.9494
POPTR_0001s04580.2	8512.76	9566.08	9893.95	9508.55	10433.4	11510									13.269
POPTR_0001s04590.1	203.171	213.976	296.81	266.997	265.035	291.46						0.756691
POPTR_0001s04600.1	62.471	96.025	82.892	101.003	92.272	87.45
POPTR_0001s04610.1	4749.47	4974.28	6195.28	3188.3	4595.5	6696.4	4.96292	6.24343	2.87204	1.95201	2.91165	2.27007	3.72417	5.25031	2.94867		1.93902	1.49494
POPTR_0001s04620.1	3236.6	3101.57	3147.99	2809.4	3217.88	3540.22	1.24073	4.45959	5.74407	3.90401	2.91165	3.78346		6.12536	2.94867	3.9838	1.93902	3.73735
POPTR_0001s04630.1	103.984	60.756	50.473	66.11	56.078	63.596
POPTR_0001s04640.1	2243.93	3267.1	2978.32	4926.24	3945.67	2924.99	1.24073				0.970549	0.756691
POPTR_0001s04650.1	5432.53	4865.38	3612.76	4871.7	5490.46	2511.22	4.96292	0.891918		0.976003			4.96556	2.62515
POPTR_0001s04660.1	38.942	63.544	79.576	52.125	65.807	52.479
POPTR_0001s04670.1	114.368	126.443	109.179	154.063	128.182	151.016
POPTR_0001s04680.1	603.153	937.222	852.652	844.592	907.205	847.247
POPTR_0001s04690.1	5071.92	6162.84	5328.85	6983.17	6387.06	4392.72		0.891918					11.1725	2.62515		2.98785	4.84755	2.24241
POPTR_0001s04700.1	522.718	501.106	503.084	404.924	483.55	402.914			1.43602		0.970549
POPTR_0001s04710.1	6535.79	6187.88	6003.42	5226.7	4834.04	5889.54	9.92585	9.8111	1.43602	1.95201	7.76439	4.54015	11.1725	9.62556		1.9919	11.6341	5.23229
POPTR_0001s04720.1	9416.82	9490.1	7815.03	10463.7	10209.1	8960.03	3.72219	6.24343	8.61611	19.5201	12.6171	6.81022	2.48278	8.75051	10.3203	22.9069	12.6036	11.9595
POPTR_0001s04720.2	14107.2	14083.6	13024.5	15595.6	14755.9	13931.5							6.20694
POPTR_0001s04730.1	1891.99	2065.06	1463.1	2395.08	2067.32	2127.66							2.48278
POPTR_0001s04740.1	330.955	221.774	524.279	210.447	337.798	377.156			1.43602
POPTR_0001s04750.1	33.924	50.675	54.65	53.227	55.745	58.314
POPTR_0001s04760.1	515.928	585.062	540.596	609.608	496.194	522.383						1.51338
POPTR_0001s04770.1	2093.06	1417.16	1625.61	1463	1248.91	2065.1	1.24073		1.43602	0.976003		1.51338	2.48278
POPTR_0001s04780.1	643.152	625.955	657.929	695.957	879.051	405.383
POPTR_0001s04790.1	983.24	758.017	806.937	897.641	1070.42	792.51	1.24073	0.891918	1.43602	1.95201	0.970549	1.51338				1.9919
POPTR_0001s04800.1	6542.23	6233.04	6279.02	6642.44	6471.28	7804.6	6.20365	15.1626	11.4881	14.64	13.5877	14.3771	6.20694	3.5002		20.915		18.6867
POPTR_0001s04800.2	4920.98	5973.53	5182.75	6057.6	4039.91	5798.41		3.56767	2.87204	3.90401	2.91165	2.27007			7.37168
POPTR_0001s04810.1	51.809	50.65	47.337	47.547	45.043	47.429
POPTR_0001s04820.1	8767.19	7926.1	8268.62	7482.79	6884.24	7704.92	4.96292	6.24343	2.87204	5.85602	9.70549	3.78346		1.7501				0.74747
POPTR_0001s04830.1	84.988	101.341	78.72	79.96	92.357	86.487
POPTR_0001s04840.1	9966.07	10065.2	11544.2	9624.74	8820.67	10507.5	14.8888	8.02726	21.5403	8.78403	13.5877	6.81022	44.69	36.7521	54.5504	27.8866	40.7194	23.919
POPTR_0001s04850.1	11528.4	10965.7	12869.4	11844	10188.7	10188.9		1.78384	2.87204			0.756691
POPTR_0001s04860.1	610.598	1473.67	977.526	1396.28	1083.45	1564.46
POPTR_0001s04870.1	658.455	1085.7	1995.68	839.771	855.563	1461.06							2.48278					1.49494
POPTR_0001s04880.1	34.689	37.55	44.262	38.337	31.83	41.774
POPTR_0001s04890.1	68.693	91.788	79.168	102.517	92.888	91.819
POPTR_0001s04900.1	515.705	544.686	952.472	385.525	806.449	1523.61		0.891918	1.43602		0.970549	0.756691
POPTR_0001s04900.2	602.979	782.572	1220.53	532.791	991.026	1434.84
POPTR_0001s04910.1	745.74	1210.42	1208.66	1027.12	992.098	684.354
POPTR_0001s04920.1	3536.59	5746.06	5192.17	4446.48	4373.56	4246.91		2.67575	2.87204	1.95201	1.9411	0.756691		2.62515		1.9919		1.49494
POPTR_0001s04930.1	2452.78	1977.72	2366.67	1841.25	2235.92	2188.12							3.72417	3.5002				2.98988
POPTR_0001s04940.1	1379.04	2121.18	1715.38	1026.88	1585.53	1862.45	2.48146	3.56767	2.87204		0.970549	5.29684			2.94867
POPTR_0001s04950.1	571.726	699.669	712.202	282.815	430.998	728.448
POPTR_0001s04960.1	141.622	171.863	134.389	166.359	178.866	187.417
POPTR_0001s04970.1	328.241	286.34	358.526	213.138	313.706	272.892					1.9411						1.93902
POPTR_0001s04980.1	65.358	46.862	51.665	61.715	49.881	73.156
POPTR_0001s04990.1	884.24	356.812	135.257	386.312	259.763	212.38
POPTR_0001s05000.1	131.39	142.638	96.546	132.87	132.403	135.184
POPTR_0001s05010.1	34.203	40.175	34.926	34.264	34.882	43.629
POPTR_0001s05020.1	76.689	77.263	66.188	64.688	65.955	69.794
POPTR_0001s05030.1	1860.14	1877.92	1610.97	2153.05	1796.93	1826.68		6.24343	1.43602	0.976003	0.970549	1.51338	2.48278	6.12536
POPTR_0001s05040.1	93.561	85.892	75.07	93.854	81.736	77.202
POPTR_0001s05050.1	4331.44	5099.35	4608.36	4883.62	3856.41	5394.95	2.48146	2.67575	5.74407	0.976003	2.91165	0.756691
POPTR_0001s05060.1	285.905	442.598	363.312	529.514	306.094	488.242
POPTR_0001s05070.1	5848.81	4658.74	4708.99	4871.82	4918.7	5190.45	2.48146	1.78384	1.43602	3.90401	0.970549	0.756691	2.48278	3.5002	2.94867	6.97165	3.87804
POPTR_0001s05080.1	1140.38	946.24	906.182	781.715	787.383	977.526	3.72219	0.891918	1.43602		0.970549	0.756691	2.48278
POPTR_0001s05090.1	1062.71	658.172	663.945	660.124	471.806	1062.16	1.24073	2.67575		1.95201				2.62515
POPTR_0001s05100.1	2599.76	2609.17	2650.46	3169.36	2894.67	2643.31			4.30805		0.970549	3.02677						2.98988
POPTR_0001s05100.2	2553.99	2621.9	2484.95	2905.37	2628.03	2474.88									4.42301
POPTR_0001s05110.1	749.669	496.802	569.598	315.991	641.326	685.598	2.48146						2.48278
POPTR_0001s05120.1	439.226	477.622	636.636	416.826	531.883	524.751
POPTR_0001s05130.1	384.24	770.272	525.575	548.312	504.802	558.098
POPTR_0001s05140.1	2615.24	2937.6	3130.59	3491.73	3066.04	2671.49		0.891918	1.43602		2.91165	1.51338		1.7501			3.87804
POPTR_0001s05150.1	4518.17	4145.53	4351.03	4069.03	4364.06	4867.74		2.67575	5.74407	0.976003		1.51338			2.94867
POPTR_0001s05160.1	8064.5	5754.35	5956.35	5122.26	6451.1	7865.31							3.72417	5.25031	11.7947	4.97975	5.81706	11.9595
POPTR_0001s05170.1	3453.9	3842.59	4305.3	4850.51	4740.61	3148.74	3.72219	4.45959	1.43602	0.976003	1.9411	2.27007	2.48278	4.37526				1.49494
POPTR_0001s05180.1	858.928	783.764	829.832	796.658	718.885	1060.52
POPTR_0001s05180.2	753.172	943.394	1033.79	886.512	842.894	1170.95						0.756691
POPTR_0001s05190.1	142.608	161.071	114.012	108.177	141.871	116.554
POPTR_0001s05200.1	2411.2	2719.55	2637.01	2165.8	2114.29	2980.61			1.43602
POPTR_0001s05210.1	2175.24	2043.83	2024.71	1849.06	1665.65	2590.67					0.970549			2.62515	7.37168	1.9919		1.49494
POPTR_0001s05220.1	3190.2	3075.18	3355.31	2726.81	3109.78	3785.83		0.891918	1.43602	0.976003	3.8822	2.27007				3.9838	5.81706	2.98988
POPTR_0001s05230.1	110.628	148.751	92.112	105.82	122.754	121.417
POPTR_0001s05240.1	211.241	234.656	177.819	225.6	212.273	188.907
POPTR_0001s05250.1	98.196	119.775	111.607	62.833	114.502	96.78
POPTR_0001s05260.1	142.864	307.956	326.885	219.243	350.333	265.258		0.891918
POPTR_0001s05270.1	6324.81	7980.09	7515.81	7828.31	7672.01	6790.24	6.20365	5.35151	4.30805	5.85602	4.85274	3.02677	4.96556	6.12536	5.89734	5.9757	2.90853	2.98988
POPTR_0001s05280.1	88.293	88.213	62.859	60.531	51.72	59.272
POPTR_0001s05290.1	120.223	204.987	179.295	218.032	199.733	257.291
POPTR_0001s05300.1	29.043	30.377	30.303	28.217	30.193	27.196
POPTR_0001s05310.1	7222.1	2903.56	3087.45	3049.16	2667.31	2129.97	3.72219	1.78384	5.74407		4.85274	2.27007	2.48278		4.42301		1.93902
POPTR_0001s05320.1	3414.76	2698.07	2923.2	1849.03	3015.29	3797.88	6.20365	6.24343	4.30805	2.92801	7.76439	9.0803						5.97976
POPTR_0001s05320.2	4657.59	3939.36	3759.87	2540.95	3925.3	5177.83							3.72417	6.12536		3.9838	7.75608	2.98988
POPTR_0001s05330.1	28930.4	27158.6	22894	24423.3	26285.7	19860.5	343.682	272.927	137.858	193.249	306.693	73.3991	37.2417	43.7526	45.7044		13.5731
POPTR_0001s05330.2	26466.5	25558.2	20889.9	23286.4	22433.7	19790.1	107.944	100.787	34.4644	89.7923	104.819	21.944	70.7592	3.5002			1.93902
POPTR_0001s05340.1	1490.17	2264.81	1433.88	2041.38	2297.1	1870.78	2.48146				0.970549
POPTR_0001s05350.1	35.484	35.283	34.903	37.85	36.596	37.839
POPTR_0001s05360.1	2326.73	1828.96	2165.38	2377.4	2133.31	2412.82	1.24073	2.67575	4.30805	2.92801	4.85274	3.78346			4.42301	1.9919	1.93902	2.98988
POPTR_0001s05370.1	303.028	204.987	250.844	175.99	168.109	177.499						0.756691
POPTR_0001s05380.1	190.315	190.926	181.446	179.891	189.394	186.082
POPTR_0001s05390.1	1201.17	1355.38	2051.56	612.883	2019.51	1047.6	1.24073		1.43602
POPTR_0001s05400.1	3394.77	3584.37	3063.19	4397.81	4055.24	2601.59	9.92585	1.78384	2.87204	4.88002	1.9411	3.78346	8.68972		2.94867	3.9838		3.73735
POPTR_0001s05410.1	79.391	109.76	100.029	108.133	86.577	102.351
POPTR_0001s05420.1	60.872	65.373	70.909	78.22	70.981	59.647
POPTR_0001s05430.1	26.839	29.142	26.349	29.11	26.92	27.208
POPTR_0001s05440.1	648.812	495.429	536.005	379.254	482.748	716.91					0.970549	3.02677						3.73735
POPTR_0001s05450.1	1375.6	1478.59	2004.82	1182.75	1532.15	1108.24				0.976003
POPTR_0001s05460.1	44.143	47.447	72.248	51.889	74.29	53.252
POPTR_0001s05470.1	1508.88	2100.93	2049.73	1521.77	1938.61	1596.34
POPTR_0001s05480.1	1218.53	1203.43	1442.6	892.036	1309.1	1685.09			1.43602		2.91165	1.51338
POPTR_0001s05490.1	858.526	836.169	674.271	749.808	676.853	996.854
POPTR_0001s05500.1	2217.31	1651.1	1687.03	1934.85	1552.67	2803.31	2.48146				1.9411	1.51338	2.48278				1.93902	1.49494
POPTR_0001s05510.1	111.906	146.385	137.289	187.844	119.085	169.031
POPTR_0001s05520.1	1425.21	434.821	742.953	640.955	376.318	563.067	1.24073	0.891918	2.87204	1.95201	0.970549	0.756691				1.9919
POPTR_0001s05530.1	1172.25	1533.03	1397.67	1494.03	1270.6	1035.18						0.756691	2.48278		2.94867		3.87804
POPTR_0001s05540.1	85.928	89.165	100.477	87.962	74.025	90.752
POPTR_0001s05550.1	551.501	620.212	734.734	644.088	663.883	625.883										1.9919
POPTR_0001s05560.1	3944.81	3139.92	3018.45	2951.24	2755.45	4142.67	4.96292	6.24343	7.18009	2.92801	6.79384	6.81022		3.5002	2.94867	1.9919	4.84755	5.23229
POPTR_0001s05570.1	981.026	1396.92	1276.28	1106.96	1294.74	1498.24
POPTR_0001s05580.1	33.566	31.504	33.556	31.581	33.362	35.676
POPTR_0001s05590.1	3593.41	2698.68	2939.2	2948.48	2815.13	2864.21	3.72219	3.56767		2.92801	1.9411	4.54015	2.48278	3.5002		2.98785	1.93902	3.73735
POPTR_0001s05600.1	5900.74	5578.85	6373.24	6173.8	5723.95	7271.63		0.891918		3.90401	0.970549	0.756691				3.9838
POPTR_0001s05610.1	408.722	193.028	240.122	167.21	252.546	213.584	1.24073	1.78384				0.756691		1.7501
POPTR_0001s05620.1	3330.49	3203.09	3339.41	3224.66	3441.93	3334.53	4.96292	0.891918	1.43602	1.95201	2.91165	3.78346	4.96556				1.93902	4.48482
POPTR_0001s05630.1	68.905	63.573	74.796	78.639	71.669	69.211
POPTR_0001s05640.1	2436.95	2150.74	2560.81	1885.74	2319.46	2500.2			4.30805			2.27007			2.94867
POPTR_0001s05650.1	1424.2	1000.78	1214.8	1066.72	804.975	1357.47
POPTR_0001s05660.1	116.705	213.976	166.788	175.709	151.212	153.693
POPTR_0001s05670.1	1226.19	1329.97	1194.27	1531.05	1349.23	1313.79
POPTR_0001s05680.1	49.781	52.642	51.818	45.737	47.106	45.031	2.48146						2.48278
POPTR_0001s05690.1	1668.85	1509.95	1458.13	1834.31	1195.31	1089.59	2.48146	0.891918	1.43602	1.95201		0.756691	3.72417	5.25031
POPTR_0001s05700.1	103.689	75.925	118.301	105.99	119.696	93.299								7.87546				1.49494
POPTR_0001s05710.1	764.383	646.921	985.655	702.955	747.669	999.834
POPTR_0001s05710.2
POPTR_0001s05720.1	2541.38	5215.81	3235.89	1476.45	3803.17	6004.36	2.48146	1.78384	2.87204			5.29684	2.48278	5.25031	5.89734			22.4241
POPTR_0001s05730.1	1318.45	1821.74	1621.45	1647.77	1427.31	2057.74
POPTR_0001s05740.1	7988.88	11432.3	10902	7038.38	10325	12826.2												1.49494
POPTR_0001s05750.1	682.565	575.24	362.926	487.3	657.618	663.931				0.976003	0.970549
POPTR_0001s05750.2	269.501	277.036	213.52	242.494	281.391	344.241
POPTR_0001s05760.1	5678.53	4846.02	4352.17	4488.39	4408.63	5003.95	6.20365	4.45959	5.74407	5.85602	3.8822	4.54015	3.72417	7.00041	2.94867	5.9757	3.87804	2.98988
POPTR_0001s05770.1	34.327	31.543	33.535	34.507	35.523	35.512
POPTR_0001s05780.1	146.315	298.997	330.169	305.243	453.812	159.756
POPTR_0001s05790.1	3306.91	3194.01	3200.03	3147.08	3550.82	3387.3
POPTR_0001s05800.1	595.795	602.166	538.166	509.133	631.483	838.598							2.48278
POPTR_0001s05810.1	3981.81	4212.06	3598.56	4663.92	4844.53	3792.53	3.72219		4.30805	2.92801	0.970549	1.51338	3.72417		4.42301	1.9919		1.49494
POPTR_0001s05820.1	3762.13	3920.45	2797.37	4705.36	4084.85	1693.89		0.891918		0.976003	2.91165			1.7501
POPTR_0001s05830.1	441.277	264.972	249.618	270.611	133.841	175.886
POPTR_0001s05840.1	1093.45	628.098	601.321	968.812	529.526	484.812	3.72219			0.976003			2.48278
POPTR_0001s05850.1	365.098	310.98	314.021	402.794	336.312	453.002			1.43602		0.970549
POPTR_0001s05860.1	124.241	143.894	109.901	125.491	126.242	122.297
POPTR_0001s05870.1	589.782	1208.92	760.077	570.586	707.348	586.74		0.891918			0.970549
POPTR_0001s05880.1	1254.25	1359.68	1414.87	1437.27	1980.49	1643.67								4.37526
POPTR_0001s05890.1	428.688	462.812	641.99	726.455	884.664	725.169
POPTR_0001s05900.1	234.157	274.894	271.154	305.243	294.896	311.885
POPTR_0001s05910.1	334.799	302.065	357.526	331.312	318.425	331.922
POPTR_0001s05920.1	48.174	71.115	56.488	57.478	55.745	65.3
POPTR_0001s05930.1	313.692	424.383	434.595	423.169	478.383	508.918
POPTR_0001s05940.1	108.339	107.575	81.075	93.565	117.232	87.858
POPTR_0001s05950.1	56.865	58.352	53.149	65.677	56.865	57.374
POPTR_0001s05960.1	36.104	36.733	35.877	40.488	40.725	37.455
POPTR_0001s05970.1	415.813	475.007	428.74	492.202	527.318	579.382				0.976003
POPTR_0001s05980.1	2060.33	2735.03	3189.05	2747.6	3056.03	2477.12	2.48146	2.67575	4.30805	2.92801		1.51338	2.48278		2.94867	2.98785		2.98988
POPTR_0001s05990.1	543.273	736.848	678.74	986.018	740.409	684.699												1.49494
POPTR_0001s06000.1	3169.06	2627.86	2234.86	2203.99	2003.97	2276.08	4.96292	1.78384	4.30805	1.95201	1.9411	3.02677	2.48278		4.42301
POPTR_0001s06010.1	54.389	70.693	60.727	86.67	99.453	79.337
POPTR_0001s06020.1	37.206	43.375	37.874	43.987	68.702	47.787
POPTR_0001s06030.1	1211.79	822.312	883.812	830.312	1051.63	1044	1.24073	1.78384	2.87204			0.756691		1.7501	2.94867
POPTR_0001s06040.1	7097.31	7733.01	8428.82	7735.82	8555.28	7444.88	6.20365	8.02726	4.30805	2.92801	5.82329	4.54015	6.20694	7.87546	4.42301	1.9919	6.78657	4.48482
POPTR_0001s06050.1	95.397	106.326	103.883	95.908	107.52	104.077
POPTR_0001s06060.1	120.52	153.639	112.601	149.587	190.71	142.074
POPTR_0001s06070.1	186.604	180.705	169.836	173.411	200.2	186.329
POPTR_0001s06080.1	47.887	49.982	48.347	40.006	63.882	48.322
POPTR_0001s06090.1	1414.03	1201.17	1394.6	1545.3	1244.95	1881.65			2.87204	1.95201	4.85274	3.02677			2.94867		3.87804	2.24241
POPTR_0001s06100.1	39.457	36.733	37.874	44.695	38.942	35.255
POPTR_0001s06110.1	111.375	141.964	94.326	113.397	113.347	114.696
POPTR_0001s06120.1	369.86	462.812	380.783	365.169	475.24	404.749
POPTR_0001s06130.1	147.253	196.21	183.46	160.651	253.055	260.104
POPTR_0001s06140.1	900.144	1133.6	1043.33	1609.38	1322.97	963.733	1.24073			0.976003	1.9411	4.54015	2.48278	1.7501	4.42301		1.93902	6.72723
POPTR_0001s06150.1	2297.39	1384.23	1367.38	1712.31	1112.88	2455.27	2.48146	2.67575	1.43602	5.85602	2.91165	2.27007	2.48278	1.7501		4.97975
POPTR_0001s06160.1	4696.78	5338.51	5628.96	5448.56	5255.52	6559.88	2.48146	8.02726		1.95201	6.79384	3.78346		6.12536			6.78657	1.49494
POPTR_0001s06160.2													3.72417	1.7501				2.24241
POPTR_0001s06170.1	6133.6	5256.03	4463.81	6022.12	5075.17	5650.35	1.24073	8.91918	5.74407	6.83202	2.91165	3.02677		8.75051	5.89734	6.97165		2.24241
POPTR_0001s06180.1	404.801	398.883	466.552	250.922	356.584	574.169
POPTR_0001s06190.1	1391.1	1396.92	1515.09	1601.22	1757.06	1050.81				0.976003		1.51338
POPTR_0001s06200.1	1528.42	1249.49	2111.94	904.955	1549.35	1994.17			7.18009	0.976003	2.91165	1.51338			7.37168			1.49494
POPTR_0001s06210.1	9432.76	8654.74	7267.51	9722.56	9571.51	6051.28	4.96292	2.67575	4.30805	4.88002	9.70549	6.05353	4.96556	4.37526		2.98785	8.72558	5.97976
POPTR_0001s06220.1	11738.1	7664.91	7429.21	10016.8	8977.66	5926.15	21.0924	12.4869	12.9242	16.5921	17.4699	7.56691	21.1036	13.1258	13.269	18.9231	19.3902	6.72723
POPTR_0001s06230.1	126.132	163.115	151.844	150.937	135.631	190.549
POPTR_0001s06240.1	8420.55	6158.17	4997.49	5678.13	5718.18	3977.29
POPTR_0001s06240.10	9426.75	6823.16	5266.7	5887.43	6378.74	3736.2
POPTR_0001s06240.11							4.96292	7.13534	10.0521	10.736	4.85274
POPTR_0001s06240.12
POPTR_0001s06240.13
POPTR_0001s06240.14	7092.51	5208.28	3527.43	4155.88	4642.55	2887.56								2.62515	4.42301		6.78657
POPTR_0001s06240.15
POPTR_0001s06240.16
POPTR_0001s06240.17	5665.94	4327.68	3755.38	3933.95	3912.02	2826.17
POPTR_0001s06240.18														5.25031		5.9757
POPTR_0001s06240.19	7608.02	6347.83	4603.11	5091.41	5719.23	3047.38
POPTR_0001s06240.2
POPTR_0001s06240.20													2.48278	1.7501		5.9757
POPTR_0001s06240.3	9566.57	6977.6	5302.42	5907.78	6689.38	3551.67
POPTR_0001s06240.4	2640.6	2034.52	1236.81	1555.52	1907	1076.94
POPTR_0001s06240.5	7116.65	6519.57	3813.89	4911.31	5690.04	2399.64
POPTR_0001s06240.6	8301.14	6566.32	4819.67	5269.11	5695.49	3182.98	3.72219	7.13534	7.18009	9.76003	4.85274
POPTR_0001s06240.7
POPTR_0001s06240.8													4.96556
POPTR_0001s06240.9							4.96292	5.35151	10.0521	10.736	4.85274	0.756691
POPTR_0001s06250.1	84.636	57.815	46.049	41.885	52.83	45.181
POPTR_0001s06260.1	881.284	1304.7	1228.33	2008.53	1340.67	1371.63	6.20365	2.67575		0.976003			6.20694	2.62515
POPTR_0001s06270.1	295.328	133.709	214.191	191.208	213.954	211.55	1.24073			0.976003
POPTR_0001s06280.1	198.178	179.909	161.309	143.12	259.763	157.292			1.43602		0.970549
POPTR_0001s06290.1	3006.23	2716.67	3431.67	3212.24	3327.92	2875.38	1.24073	0.891918	4.30805		4.85274	1.51338		1.7501	4.42301		4.84755	1.49494
POPTR_0001s06300.1	374.383	709.883	634.575	669.883	700.026	805.669
POPTR_0001s06310.1	50.278	44.155	47.433	57.625	56.383	55.888
POPTR_0001s06320.1	84.343	129.986	112.505	171.48	130.531	129.286
POPTR_0001s06330.1	1074.62	1506.73	1549.94	1377.75	618.038	1159.94
POPTR_0001s06340.1	825.196	557.392	583.527	616.429	704.154	675.812		0.891918	1.43602		1.9411	1.51338					1.93902
POPTR_0001s06350.1	426.669	401.098	408.309	455.24	420.598	380.676		0.891918		0.976003	0.970549
POPTR_0001s06360.1	5900.99	6162.56	7234.7	5911.01	6710.38	6327.82	3.72219	3.56767	1.43602		2.91165	6.05353		2.62515			1.93902	5.97976
POPTR_0001s06370.1	330.462	315.352	264.156	416.534	342.098	415.654
POPTR_0001s06380.1	516.32	789.919	864.669	964.598	822.598	674.312
POPTR_0001s06390.1	6811.61	8457.03	7796.16	7882.67	6980.1	6958.88	6.20365	4.45959	1.43602	2.92801	2.91165	3.78346	2.48278	1.7501		3.9838	1.93902	2.98988
POPTR_0001s06400.1	1509.06	1085.14	1292.5	1540.67	1118.21	1118.81	3.72219	2.67575		0.976003	1.9411	1.51338	3.72417	2.62515			1.93902
POPTR_0001s06410.1	3507.15	1869.79	2655.21	1627.95	2309.95	3228.93			1.43602			0.756691
POPTR_0001s06420.1	474.24	498.24	445.169	372.338	407.105	495.598		0.891918				0.756691
POPTR_0001s06430.1	811.098	649.517	745.526	687.421	620.987	518.955
POPTR_0001s06440.1	170.403	95.052	94.471	105.771	110.502	100.652
POPTR_0001s06450.1	58.553	71.115	60.959	50.069	55.051	83.574
POPTR_0001s06460.1	297.172	173.728	222.19	86.377	257.692	403.421						0.756691
POPTR_0001s06470.1	3344.45	3524.83	3444.03	2871.12	3488.03	4635.04	3.72219	6.24343	10.0521	5.85602	6.79384	6.05353		5.25031	8.84601	6.97165	5.81706	5.97976
POPTR_0001s06480.1	33.924	42.603	33.161	40.251	32.068	41.554
POPTR_0001s06490.1	2184.17	1902.6	1894.35	1576.81	1978.31	2067.43	1.24073		1.43602	1.95201	1.9411	1.51338					1.93902	1.49494
POPTR_0001s06500.1	520.883	770.556	926.367	718.598	673.883	709.967
POPTR_0001s06510.1	34.599	32.613	34.326	40.901	37.963	37.856
POPTR_0001s06520.1	86.85	60.764	58.553	54.826	75.066	63.034
POPTR_0001s06530.1	9881.6	9088.03	11821.4	9772.6	10613.1	11285.6	2.48146	0.891918	4.30805	1.95201	1.9411	3.78346	2.48278	1.7501	4.42301	1.9919		4.48482
POPTR_0001s06540.1	59.392	90.042	82.573	74.416	71.922	64.145
POPTR_0001s06550.1	1447	711.669	757.264	1007.8	633.169	675.615		0.891918			1.9411	2.27007				1.9919	1.93902	1.49494
POPTR_0001s06560.1	2401.51	1212.24	2178.45	1099.44	1447.97	1774.24	1.24073		1.43602		0.970549	0.756691
POPTR_0001s06560.2	2610.1	1256.24	2112.09	1176.94	1483.28	1861.74							2.48278
POPTR_0001s06570.1	3353.06	3680.82	3481.14	3275.35	3677.2	3267.05	1.24073		1.43602			0.756691
POPTR_0001s06580.1	6336.67	5847.36	6402.13	6076.06	5566.45	7547.21	2.48146		1.43602	1.95201	2.91165	4.54015	2.48278		4.42301		1.93902	4.48482
POPTR_0001s06590.1	701.24	746.455	935.599	888.831	979.026	563.534				0.976003
POPTR_0001s06600.1	175.495	199.275	176.838	211.667	195.421	218.067
POPTR_0001s06610.1	139.366	182.099	166.788	162.183	202.127	164.537
POPTR_0001s06620.1	220.129	260.832	225.157	181.108	187.988	162.939
POPTR_0001s06630.1	752.026	1090.52	1249.66	731.956	1087	653.026
POPTR_0001s06630.2	381.08	615.956	765.723	416.832	638.435	424.74
POPTR_0001s06630.3										0.976003
POPTR_0001s06640.1	177.201	188.417	273.773	242.357	267.613	242.286
POPTR_0001s06650.1	330.955	278.274	318.741	131.314	256.837	402.731
POPTR_0001s06660.1	639.017	1092.76	1175.93	858.383	710.431	775.955
POPTR_0001s06670.1	546.601	528.488	545.538	611.598	544.669	479.276
POPTR_0001s06680.1	1097.26	762.174	1087.85	375.776	660.153	878.383		0.891918			2.91165	1.51338					1.93902
POPTR_0001s06690.1	163.412	169.433	128.61	276.319	178.416	65.908
POPTR_0001s06700.1	5241.38	6224.68	5562.92	6180.06	6058.52	6768.53		1.78384	1.43602	0.976003	2.91165	1.51338		2.62515		1.9919		2.98988
POPTR_0001s06710.1	11359.1	11406.9	10852.5	12118.9	11514	9910.24	7.44439	13.3788	2.87204	13.664	10.676	7.56691	8.68972	15.7509	10.3203	19.919	16.4817	13.4545
POPTR_0001s06720.1	11774.8	13665.3	13698.2	14236.2	13831	11768	2.48146	6.24343	2.87204	6.83202	7.76439	3.02677		7.00041	4.42301	7.9676	8.72558	2.24241
POPTR_0001s06730.1	191.527	201.517	238.835	155.46	229.992	137.042
POPTR_0001s06740.1	2006.13	1639.84	1902.84	1426.55	1593.62	1802.19	1.24073	2.67575		0.976003		3.78346		3.5002				2.24241
POPTR_0001s06750.1	1754.59	1799.76	1728.76	1526.74	1832.57	1516.07	1.24073				2.91165						1.93902
POPTR_0001s06760.1	1160.52	1447.53	1375.29	1484.81	1742.33	761.077		1.78384		0.976003
POPTR_0001s06770.1	29.038	32.42	26.709	27.752	29.93	30.164
POPTR_0001s06780.1	38.942	46.741	41.079	44.04	44.605	51.378
POPTR_0001s06790.1	192.272	124.675	109.179	123.94	124.832	85.757
POPTR_0001s06800.1	1263.38	1032.67	1402.56	721.24	1252.31	1197.45
POPTR_0001s06810.1	1003.53	878.208	993.812	640.955	966.946	861.24		0.891918		1.95201	0.970549	1.51338
POPTR_0001s06820.1	761.812	1123.95	1053.52	942.869	1029.1	830.759
POPTR_0001s06830.1	197.545	256.112	217.213	274.965	272.253	191.027
POPTR_0001s06840.1	8978.38	7102.95	7491.38	7376.26	7321.1	8997.51												12.707
POPTR_0001s06840.2	7899.7	6363.44	6253.35	7085.73	7513.35	7926.2	2.48146	1.78384	10.0521	2.92801	4.85274	9.0803	2.48278		7.37168		2.90853	2.24241
POPTR_0001s06850.1	60.352	56.219	48.272	70.878	87.388	60.43
POPTR_0001s06860.1	38.385	47.558	42.577	49.116	44.537	65.677
POPTR_0001s06870.1	4140.24	3958.78	4953.76	3124.06	3722.77	4766.31	1.24073	4.45959	2.87204	0.976003	4.85274	3.02677		1.7501			3.87804	4.48482
POPTR_0001s06880.1	2718.61	2718.31	2981.87	2870.63	2947.45	3191.38	1.24073		1.43602	0.976003	0.970549	0.756691
POPTR_0001s06880.2	1411.87	1331.88	1353.27	1329.02	1389.1	1710.67
POPTR_0001s06890.1	53.861	66.007	60.412	54.338	71.171	61.265
POPTR_0001s06900.1	8146.45	6231.93	7286.26	6202.99	5752.76	8253.17	2.48146	0.891918		0.976003	4.85274	2.27007		1.7501	2.94867		4.84755	2.98988
POPTR_0001s06910.1	7118.76	4500.79	2028.95	5082.34	3257.04	2524.54	13.648	13.3788	2.87204	10.736	5.82329	0.756691	13.6553	13.1258	4.42301	11.9514	4.84755	1.49494
POPTR_0001s06920.1	107.33	183.876	146.925	192.556	232.039	220.243
POPTR_0001s06930.1	2281.03	2148.18	2199.63	1966.51	2364.03	2637.45	1.24073				2.91165	1.51338						1.49494
POPTR_0001s06940.1	522.698	1254.74	752.903	1006.53	1027.02	1272.78
POPTR_0001s06950.1	692.927	696.233	653.33	693.122	728.745	764.026											1.93902
POPTR_0001s06960.1	400.205	490.883	445.421	446.74	277.107	425.352
POPTR_0001s06970.1	9838.67	9251.67	7893.03	10242.7	7921.88	4348.9	21.0924	12.4869	8.61611	10.736	9.70549	2.27007	21.1036	14.0008	8.84601	10.9555	8.72558
POPTR_0001s06980.1	736.71	704.87	727.312	874.312	537.923	287.103				0.976003
POPTR_0001s06990.1	39.863	50.822	49.116	44.829	46.891	45.544
POPTR_0001s07000.1	227.781	309.813	237.721	222.007	259.763	255.018
POPTR_0001s07010.1	2415.36	2164.12	1971.6	2555.03	2387.95	2133	2.48146			0.976003			7.44833		2.94867	1.9919		1.49494
POPTR_0001s07020.1	7952.99	9092.03	9365.67	9050.98	9150.06	9745.1		8.91918	10.0521	6.83202	9.70549	10.5937		9.62556	14.7434	6.97165	8.72558	13.4545
POPTR_0001s07030.1	25.55	26.95	27.283	29.412	31.294	30.49
POPTR_0001s07040.1	28.948	40.029	37.501	43.365	34.591	39.116
POPTR_0001s07050.1	2523.2	2854.3	2495.6	2292.88	2087.81	2398.17		2.67575			0.970549			2.62515
POPTR_0001s07060.1	188.613	245.744	233.269	220.058	211.306	239.815
POPTR_0001s07070.1	1491.1	2237.67	2657.34	1795.6	2628.38	2353.38	1.24073	1.78384			0.970549	0.756691		1.7501
POPTR_0001s07080.1	6033.27	5743.95	5471.07	6086.63	5818.71	7535.56	2.48146	3.56767	5.74407	0.976003	0.970549	2.27007		4.37526	2.94867			1.49494
POPTR_0001s07090.1	57.63	70.052	55.462	68.334	79.346	68.165
POPTR_0001s07100.1	286.675	71.588	77.013	110.502	92.357	73.077	1.24073				0.970549	0.756691
POPTR_0001s07110.1	1217.1	988.366	980.026	992.743	1006.72	948.728	2.48146	0.891918	2.87204	1.95201	0.970549	2.27007
POPTR_0001s07110.2	2353.19	1931.25	1968.1	1976.24	1977.17	1951.46									2.94867	1.9919		1.49494
POPTR_0001s07120.1	44.443	44.605	63.566	85.181	67.2	87.093
POPTR_0001s07130.1	160.61	99.074	85.184	116.398	61.931	82.573
POPTR_0001s07140.1	4111.01	4611.18	4539.53	3481.18	3231.88	3338.53	3.72219						3.72417			1.9919		2.24241
POPTR_0001s07150.1	599.802	451.669	334.25	360.548	484.737	542.119						0.756691
POPTR_0001s07160.1	12828.6	11854.2	13344.1	14080.8	13957	11458.6	3.72219	6.24343	2.87204	7.80803	12.6171	6.05353	6.20694	5.25031	2.94867	19.919	18.4207	13.4545
POPTR_0001s07170.1	306.553	236.358	283.913	293.958	324.741	186.082						0.756691
POPTR_0001s07180.1	571.384	407.219	668.939	390.505	748.733	548.455
POPTR_0001s07190.1	814.151	1023.53	837.145	903.992	736.74	527.63
POPTR_0001s07200.1	2421.23	2308.67	2691.44	2601.41	2513.86	1817.67	2.48146	0.891918	1.43602	0.976003		1.51338
POPTR_0001s07210.1	792.731	579.883	815.356	551.669	991.467	632.373			1.43602
POPTR_0001s07220.1	434.705	462.046	604.633	379.383	565.127	458.935
POPTR_0001s07230.1	468.55	614.24	618.383	489.026	855.669	630.624						0.756691
POPTR_0001s07240.1	1312.49	1217.42	1463.19	1741.42	1556.92	1091.7	2.48146			1.95201		1.51338	2.48278
POPTR_0001s07250.1	4222.45	3955.31	4731.95	4271.03	4477.32	7278.17
POPTR_0001s07250.2													2.48278	3.5002	5.89734			2.98988
POPTR_0001s07260.1	619.113	530.955	505.07	488.669	497.545	567.344
POPTR_0001s07270.1	185.485	115.356	129.064	90.101	75.289	318.813
POPTR_0001s07280.1	515.197	856.098	733.312	801.098	744.531	642.24
POPTR_0001s07280.2	328.107	382.947	274.031	323.455	285.034	335.534
POPTR_0001s07280.3
POPTR_0001s07290.1	69.979	63.559	49.868	73.66	69.988	70.949
POPTR_0001s07300.1	2304.27	1574.36	1984.05	2395.76	1582.8	2244.37		0.891918						1.7501
POPTR_0001s07310.1	4410.68	4226.74	3896.45	4376.43	3930.1	4380.95	1.24073	0.891918	4.30805	4.88002	0.970549	3.02677			2.94867	3.9838		2.24241
POPTR_0001s07320.1	39.982	47.447	51.974	44.9	49.561	43.127
POPTR_0001s07330.1	421.35	138.811	216.182	171.902	149.312	251.303
POPTR_0001s07330.2	491.883	274.44	373.159	305.243	292.816	404.693					0.970549	0.756691
POPTR_0001s07340.1	1344.63	1219.31	1652.14	1133.03	1484.53	1449.95		0.891918		1.95201	0.970549	1.51338
POPTR_0001s07350.1	6811.38	6092.73	5518.17	6195.17	6537.1	8120.38	2.48146	2.67575		4.88002	3.8822	3.02677				2.98785	2.90853	2.24241
POPTR_0001s07360.1	108.339	142.864	107.165	91.081	100.659	96.443
POPTR_0001s07370.1	72.959	81.321	65.358	76.792	75.871	81.546
POPTR_0001s07380.1	172.759	242.465	204.75	244.782	227.318	237.958
POPTR_0001s07390.1	2994.24	2754.14	2931.12	2513.35	2273.65	3226.67
POPTR_0001s07390.2							4.96292		4.30805	0.976003		1.51338	2.48278		2.94867			1.49494
POPTR_0001s07400.1	10541.9	8693.86	7429.87	8084.98	7390.53	8585.33	34.7405	29.4333	31.5924	24.4001	23.2932	37.8346	34.7589	29.7517	33.9097	25.8947	25.2072	40.3634
POPTR_0001s07410.1	2858.32	2443.1	3132.27	3820.08	2282.92	2365.29		1.78384	1.43602	2.92801	1.9411	1.51338
POPTR_0001s07410.2	2050.17	1759.67	1994.85	2262.25	1609.88	1675.74											1.93902	1.49494
POPTR_0001s07420.1	56.557	61.013	57.47	68.47	63.057	66.16
POPTR_0001s07430.1	1693.1	1499.74	1626.56	2053.74	1456.45	1713.53	1.24073				0.970549	0.756691
POPTR_0001s07440.1	9250.54	9390.74	8511.78	8696.15	9165.06	10536.2	4.96292	10.703	1.43602	3.90401	3.8822	17.4039	3.72417	10.5006		1.9919	2.90853	17.1918
POPTR_0001s07450.1	7573.14	9637.22	9113.2	9095.78	8350.35	6637.81										1.9919		2.24241
POPTR_0001s07460.1	504.623	428.526	410.526	522.45	459.883	519.74					0.970549
POPTR_0001s07470.1	212.38	252.269	261.968	322.241	280.534	219.984
POPTR_0001s07480.1	803.966	823.597	893.687	854.787	781.383	634.598				0.976003
POPTR_0001s07490.1	138.587	208.611	166.958	159.366	134.59	185.092
POPTR_0001s07500.1	214.992	268.897	173.074	166.859	220.169	292.245
POPTR_0001s07500.2	212.265	227.202	188.204	143.787	226.072	297.274
POPTR_0001s07500.3	253.961	398.904	293.958	251.38	371.098	437.24
POPTR_0001s07510.1	3742.38	3350.24	3734.95	3573.19	3554.24	3556.32		5.35151	2.87204	0.976003	1.9411	1.51338		6.12536
POPTR_0001s07510.2	3589.17	3387.52	3440.43	3317.38	3065.38	3643.35											3.87804	2.24241
POPTR_0001s07520.1	7143.77	7959.72	7190.8	7233.13	7471.28	8804.6	4.96292	5.35151	2.87204	5.85602	6.79384	7.56691		7.00041	2.94867	2.98785	4.84755	13.4545
POPTR_0001s07530.1	1764.91	2817.78	2463.29	2659.39	2562.77	1636.04		0.891918				1.51338
POPTR_0001s07540.1	698.215	637.205	683.812	661.26	472.851	368.669	2.48146					0.756691	2.48278
POPTR_0001s07550.1	176.838	162.025	133.626	208.402	64.429	107.33
POPTR_0001s07560.1	90.422	104.172	95.178	120.852	126.918	105.098
POPTR_0001s07570.1	2001.81	3130.47	3049.88	2835.52	2986.74	1823.18												1.49494
POPTR_0001s07580.1	165.594	180.705	182.348	178.856	185.494	199.204
POPTR_0001s07590.1	35.313	34.968	34.642	34.204	40.31	38.041
POPTR_0001s07600.1	45.128	56.665	56.865	58.574	60.479	63.34
POPTR_0001s07610.1	29.483	31.616	29.646	29.789	29.941	31.958
POPTR_0001s07620.1	220.129	312.904	309.028	329.098	184.01	247.063
POPTR_0001s07630.1	156.587	293.569	279.254	192.045	216.784	204.773
POPTR_0001s07640.1	48.712	65.358	64.622	46.026	45.409	52.257
POPTR_0001s07650.1	110.381	204.196	160.55	142.387	147.189	139.003
POPTR_0001s07660.1	7207.88	6661.58	6953.38	6479.13	7142.95	8565.45
POPTR_0001s07670.1	8186.79	8873.08	7461.17	9193.78	9143.26	8853.85		1.78384	1.43602	0.976003		0.756691			2.94867
POPTR_0001s07680.1	25.712	25.695	26.437	25.88	25.286	25.241
POPTR_0001s07690.1	46.946	48.339	48.684	49.669	46.276	48.852
POPTR_0001s07700.1	975.474	830.955	1055.22	1391.14	1001.31	237.869
POPTR_0001s07710.1	1454.08	1710.75	2563.35	1651.59	1741.17	3202.95	2.48146	1.78384	4.30805		1.9411	0.756691	2.48278		4.42301
POPTR_0001s07720.1	1023.25	1626.69	2100.19	1364.63	1420.1	2535.46						0.756691
POPTR_0001s07730.1	1822.76	1176.22	1339.72	1610.42	1444.87	1106.93	2.48146	0.891918		1.95201		5.29684						4.48482
POPTR_0001s07740.1	26.603	27.131	28.672	29.194	27.649	29.388
POPTR_0001s07750.1	1069.1	930.263	901.746	1065.24	732.505	1067.85									2.94867
POPTR_0001s07760.1	5001.2	6200.81	5538.92	5636.2	5586.9	4978.08
POPTR_0001s07760.2	3161.58	2613.11	2637.05	2928.67	2319.95	2847.99
POPTR_0001s07770.1	236.48	276.618	247.274	301.671	269.131	302.996
POPTR_0001s07780.1	15651.8	18027.4	14287.5	18506.4	19468.5	21071.9	14.8888	9.8111	5.74407	13.664	22.3226	31.0243	12.4139	12.2507	5.89734	15.9352	22.2987	35.1311
POPTR_0001s07790.1	197.545	239.465	205.771	229.487	214.438	218.673
POPTR_0001s07800.1	4242.08	4514.17	3969.41	4266.6	4890.6	4494.38	11.1666	14.2707	14.3602	18.5441	11.6466	21.944	21.1036	19.2511	14.7434	18.9231	15.5122	31.3937
POPTR_0001s07810.1	8010.82	7482.66	4777.48	8117.73	6842	4090.72	9.92585	5.35151		3.90401	4.85274	0.756691	14.8967	7.87546		15.9352	10.6646	3.73735
POPTR_0001s07820.1	831.651	1048.67	1015.03	970.26	768.248	908.899			4.30805						4.42301
POPTR_0001s07830.1	1316.86	1093.65	643.098	1330.38	1224.88	1463.49
POPTR_0001s07840.1	5567.31	6561.31	5542.1	7516.35	6832.24	4986.19	3.72219		2.87204	1.95201	3.8822	2.27007	3.72417			1.9919	2.90853	1.49494
POPTR_0001s07850.1	7093.54	6059.77	5692.05	6972.97	6301.62	7287.94	6.20365	21.406	12.9242	11.712	11.6466	18.1606	3.72417	23.6264	11.7947	12.9474	9.69509	17.9393
POPTR_0001s07860.1	9382	5653.86	4312.3	6829.76	5674.26	5992.2	14.8888	7.13534		6.83202	2.91165	0.756691	14.8967	8.75051		5.9757	1.93902
POPTR_0001s07870.1	14000.5	12588.5	14412.1	9729.48	12826.7	16156.7	13.648	32.109	48.8246	14.64	32.0281	32.5377	13.6553	33.2519	53.0761	13.9433	31.0243	30.6463
POPTR_0001s07880.1	9240.25	5493.49	4494.32	4389.85	5184.44	6483.55	19.8517	16.9464	5.74407	4.88002	10.676	5.29684	18.6208	18.3761	7.37168	1.9919	11.6341	4.48482
POPTR_0001s07890.1	4324.31	5225.86	4936.66	5499.99	5176.75	3840.47	2.48146	5.35151	7.18009	2.92801	4.85274	2.27007
POPTR_0001s07890.2							8.68512	4.45959	7.18009	5.85602	5.82329	4.54015	8.68972	5.25031	13.269	1.9919	7.75608	4.48482
POPTR_0001s07900.1	1743.28	1874.67	1391.97	2303.31	1984.62	1015.84	2.48146	3.56767				5.29684		2.62515				5.23229
POPTR_0001s07910.1	666.593	709.484	573.055	698.24	739.63	563.141
POPTR_0001s07920.1	10028.4	8346.37	8224.45	11026.5	8894.24	8000.42							2.48278	6.12536	2.94867	7.9676	8.72558	2.98988
POPTR_0001s07930.1	781.126	805.593	1011.83	785.277	887.323	699.206			1.43602			2.27007						3.73735
POPTR_0001s07940.1	2515.41	2771.97	2938.78	2738.45	3010.85	2985.31	4.96292	0.891918		2.92801		2.27007
POPTR_0001s07940.2													4.96556			1.9919
POPTR_0001s07950.1	443.84	434.018	420.43	585.239	475.502	404.101
POPTR_0001s07960.1	3094.03	3086.39	2607.99	3251.49	3041.67	2924.66
POPTR_0001s07970.1	1551.54	1461.67	1282.45	1587.38	1668.6	1728.31			1.43602	0.976003					2.94867		1.93902
POPTR_0001s07980.1	5075.74	5636.74	5210.12	5488.82	5433.27	5096.55
POPTR_0001s07980.2	5770.08	5465.81	5805.38	5786.31	5804.1	5182.76	1.24073	1.78384	2.87204	4.88002	3.8822	0.756691		1.7501	4.42301	4.97975	4.84755
POPTR_0001s07990.1	1197.31	892.669	891.696	876.537	887.74	1241.31		2.67575		1.95201	2.91165	2.27007					1.93902
POPTR_0001s08000.1	5290.21	5610.28	5186.42	6701.64	5545.49	4600.38	1.24073	0.891918	2.87204	0.976003	1.9411	0.756691			2.94867	1.9919	2.90853
POPTR_0001s08010.1	448.526	557.49	515.114	469.28	558.883	514.21			1.43602
POPTR_0001s08020.1	2066.65	1729.43	2116.05	1713.38	2094.72	2154.24				0.976003		1.51338				1.9919
POPTR_0001s08030.1	305.679	186.137	255.98	212.525	223.635	284.992
POPTR_0001s08030.2	586.955	301.372	396.855	327.147	362.407	416.862
POPTR_0001s08040.1	1491.67	1191.96	1168.67	1440.3	1758.52	1800.7		0.891918		0.976003
POPTR_0001s08040.2	401.205	201.517	225.798	271.845	257.993	391.656
POPTR_0001s08050.1	780.296	717.454	1006.82	731.098	769.955	865.545			1.43602	1.95201	1.9411							2.98988
POPTR_0001s08060.1	175.036	181.273	200.736	198.462	166.36	192.597
POPTR_0001s08070.1	174.513	222.392	181.446	247.063	253.323	214.822
POPTR_0001s08080.1	3049.81	4542.6	4055.9	4791.26	4627.23	3252.63		1.78384	4.30805	1.95201	2.91165	0.756691		2.62515	4.42301	1.9919	1.93902
POPTR_0001s08090.1	2988.06	3209.58	2970.52	3372.37	3103.03	2688.85
POPTR_0001s08090.2							2.48146	1.78384	1.43602			0.756691
POPTR_0001s08090.3								2.67575	1.43602	2.92801	1.9411	0.756691	2.48278	1.7501		1.9919	1.93902
POPTR_0001s08100.1	4455.05	4231.33	4099.1	4484.36	4379.56	4411.18
POPTR_0001s08100.2	4742.13	4355.27	4148.73	4921.1	4720.3	4666.44	4.96292	4.45959	8.61611	0.976003	4.85274	9.83699	9.93111	7.87546	10.3203	4.97975	5.81706	13.4545
POPTR_0001s08110.1	653.137	932.55	859.158	775.978	944.288	848.695
POPTR_0001s08120.1	648.812	1108.65	911.461	1015.96	1033.03	1167.07
POPTR_0001s08130.1	1277.82	1014.01	1247.24	1005.52	1154.47	1438.23						0.756691
POPTR_0001s08140.1	9588.44	11086.5	11968.4	12991.5	12625	11537.4	4.96292	11.5949	7.18009	3.90401	6.79384	6.81022		11.3757	10.3203	3.9838	5.81706	5.23229
POPTR_0001s08140.2	9014.55	11230.4	10891.2	11548	10460.5	10755.3
POPTR_0001s08140.3	11419.3	13654.2	12498.9	13069.3	8620.83	10375.7	3.72219	6.24343		1.95201	1.9411	1.51338	8.68972	1.7501		1.9919
POPTR_0001s08150.1	2822.55	4025.21	3661.71	4652.36	4445.09	2560.38
POPTR_0001s08160.1	85.928	93.354	102.897	107.136	74.316	106.635
POPTR_0001s08170.1	48.497	53.03	57.782	50.069	55.481	53.357
POPTR_0001s08180.1	177.043	222.343	191.663	193.572	228.6	194.641
POPTR_0001s08190.1	657.312	276.908	667.669	329.098	662.74	504.417
POPTR_0001s08200.1	1006.32	1223.77	1249.81	1427.16	1188.95	1440.68
POPTR_0001s08210.1	4303.8	4301.13	4333.03	5427.15	5017.35	4973.11	2.48146		1.43602	4.88002	1.9411					5.9757
POPTR_0001s08220.1	63.114	86.613	74.349	75.059	77.607	73.66
POPTR_0001s08230.1	2850.34	4123.42	3925.13	4180.27	4680.38	3378.98		0.891918	2.87204	4.88002	3.8822	6.05353			2.94867	4.97975	1.93902	5.97976
POPTR_0001s08240.1	58.583	63.787	59.661	52.609	70.778	69.792
POPTR_0001s08250.1	5056.48	5251.55	5419.02	4348.68	6723.16	4289.09	6.20365	3.56767	8.61611	1.95201	0.970549	1.51338		1.7501	7.37168
POPTR_0001s08260.1	628.322	535.284	732.84	644.919	459.826	832.527						0.756691
POPTR_0001s08270.1	1254.74	1109.06	1154.56	1001.88	1129.31	1678.38	2.48146		1.43602		0.970549	1.51338	2.48278
POPTR_0001s08280.1	325.554	401.908	284.777	386.312	357.526	287.746
POPTR_0001s08290.1	73.966	94.623	76.59	69.175	87.323	73.605
POPTR_0001s08300.1	2551.6	1930.88	2550.3	2417.52	2270.4	2146.88	6.20365					3.02677	6.20694					2.24241
POPTR_0001s08310.1	3499.11	3759.88	5543.45	3677.53	4424.53	4545.75	4.96292	0.891918	1.43602			0.756691	3.72417					2.24241
POPTR_0001s08320.1	9455.7	7928.22	7376.01	9189.88	7273.41	9376.98	9.92585	12.4869	7.18009	10.736	5.82329	9.83699	9.93111	15.7509	2.94867	10.9555	5.81706	8.96964
POPTR_0001s08330.1	3664.53	4558.03	2675.1	4742.8	5942.1	2979.88		5.35151	4.30805	0.976003	2.91165			4.37526	4.42301	1.9919	1.93902
POPTR_0001s08340.1	107.772	140.958	133.579	148.314	124.401	147.259
POPTR_0001s08350.1	1211.6	1264.3	1169.85	1036.86	918.011	806.875					0.970549
POPTR_0001s08360.1	621.847	717.169	732.207	529.955	643.606	252.016						0.756691
POPTR_0001s08370.1	3589.78	4265.24	3740.31	4328.03	4301.46	3639.39	1.24073	0.891918		0.976003	3.8822	1.51338				1.9919	4.84755	1.49494
POPTR_0001s08380.1	61.002	92.063	64.724	122.578	89.939	88.349
POPTR_0001s08390.1	10548.2	7636.6	8422.82	9286.63	8440.93	10135.3	2.48146	3.56767	1.43602	0.976003	1.9411	3.02677	3.72417	3.5002	2.94867		1.93902	7.4747
POPTR_0001s08400.1	9497.38	9554.49	9030.6	9679.83	9051.66	8044.08	2.48146	0.891918	11.4881	5.85602	4.85274	5.29684	3.72417		13.269	6.97165	5.81706	1.49494
POPTR_0001s08410.1	28719.8	32411.2	23965.1	34549.1	33615.9	20429.3	96.777	213.168	58.8768	284.993	258.166	35.5645	106.759	221.388	67.8194	313.724	276.31	34.3836
POPTR_0001s08420.1	13471.9	13312.9	12052	12220.5	13837.2	12579	11.1666	6.24343	24.4123	6.83202	6.79384	11.3504	17.3794	7.00041	14.7434	9.9595	18.4207	20.1817
POPTR_0001s08430.1	50.987	65.358	40.442	45.769	44.605	46.373
POPTR_0001s08440.1	25.73	29.049	29.104	33.628	34.307	34.756
POPTR_0001s08450.1	2069	2142.8	2068.13	1583.13	1726.74	1953.45
POPTR_0001s08460.1	828.526	557.49	627.329	574.312	551.569	778.174	1.24073		1.43602
POPTR_0001s08470.1	5496.38	4616.86	4493.8	5110.53	5976.76	7011.56	3.72219	2.67575	4.30805	3.90401	5.82329	2.27007	2.48278	1.7501	2.94867	2.98785	4.84755	2.24241
POPTR_0001s08480.1	724.499	231.98	167.801	301.634	821.568	97.022
POPTR_0001s08490.1	38.942	43.913	35.255	45.469	33.553	43.887
POPTR_0001s08500.1	913.003	1028.83	834.154	1101.31	955.025	912.455
POPTR_0001s08510.1	1954.04	1905.58	1833.95	2095.88	1972.53	1825.51							4.96556					1.49494
POPTR_0001s08520.1	745.41	889.718	822.723	1116.93	1137.99	982.155							2.48278
POPTR_0001s08530.1	2852.43	2952.54	2959.53	3422.17	3607.37	3513.6	2.48146	0.891918		2.92801	3.8822	1.51338	2.48278			3.9838	3.87804
POPTR_0001s08540.1	5656.56	2985.57	4322.53	3732.44	3816.16	6442.81							2.48278			3.9838	2.90853	5.97976
POPTR_0001s08550.1	8784.91	6374.81	8223.42	6997.81	7819.43	10165.9	6.20365	3.56767	4.30805	3.90401	2.91165	6.05353		1.7501	7.37168	2.98785	2.90853	3.73735
POPTR_0001s08560.1	1633.47	992.761	1054.99	1066.63	939.477	1671.28										1.9919
POPTR_0001s08570.1	6527.53	6062.24	5846.17	5916.95	6442.81	6626.13	12.4073	4.45959	2.87204	5.85602	10.676	12.1071	9.93111	2.62515		4.97975	8.72558	7.4747
POPTR_0001s08580.1	207.338	257.739	232.78	264.436	254.877	276.964
POPTR_0001s08590.1	7510.7	5966.48	5302.93	6899.54	6349.81	7209.3	1.24073	3.56767	2.87204	5.85602	4.85274	5.29684		2.62515	2.94867	5.9757	4.84755	4.48482
POPTR_0001s08600.1	13307.5	13106	12365.1	14052.7	12943.5	12571.8	12.4073	14.2707	15.7962	11.712	10.676	6.05353	7.44833	17.501	2.94867	4.97975	8.72558	9.71711
POPTR_0001s08610.1	2509.93	3107.67	3174.43	2803.05	2384.54	3262.15							3.72417		7.37168	1.9919	2.90853	4.48482
POPTR_0001s08620.1	1808.88	1061.07	1675.1	1444.39	904.416	1455.23	2.48146	1.78384			1.9411	2.27007					1.93902	2.98988
POPTR_0001s08630.1	5726.53	6122.6	7354.1	5095.31	5345.47	4324.79											1.93902
POPTR_0001s08640.1	2725.81	2609.75	3118.66	2299.43	2534.82	2383.01	2.48146	1.78384		0.976003	0.970549	0.756691	2.48278
POPTR_0001s08650.1	242.088	252.684	300.769	225.624	267.613	368.403	1.24073	0.891918		0.976003
POPTR_0001s08660.1	119.306	142.078	127.432	126.443	110.183	123.151
POPTR_0001s08670.1	2861.74	3700.81	3671.85	3642.42	3580.17	3027.95
POPTR_0001s08680.1	480.304	500.021	516.776	551.849	534.8	528.519				0.976003		2.27007
POPTR_0001s08690.1	732.413	844.286	793.422	702.955	665.769	573.867
POPTR_0001s08690.2	3432.95	4350.35	4294.24	4123.92	3651.42	3865.45	1.24073	4.45959	1.43602	2.92801	1.9411	6.05353		4.37526		2.98785		5.23229
POPTR_0001s08700.1	45.709	37.094	37.224	36.647	41.973	37.203
POPTR_0001s08710.1	187.753	153.673	107.637	151.016	121.609	104.516
POPTR_0001s08720.1	396.545	796.76	501.539	564.139	765.858	615.788
POPTR_0001s08730.1	57.937	61.263	62.859	60.36	59.045	60.869
POPTR_0001s08740.1	252.773	243.337	237.721	294.486	289.717	315.599
POPTR_0001s08750.1	51.284	49.084	50.881	42.607	50.406	57.718
POPTR_0001s08760.1	2572.81	2346.99	2498.74	2539.74	2494.13	2427.92	2.48146	3.56767	1.43602	0.976003	1.9411	0.756691	2.48278	6.12536
POPTR_0001s08770.1	27140.2	26982	27366.4	25880.4	28999.3	29397.5	37.2219	56.1908	58.8768	70.2722	76.6734	105.937	55.8625	65.6288	66.3451	82.6639	99.8595	129.312
POPTR_0001s08780.1	9323.78	9610.05	9988.45	8592.95	9830.7	9296.85	9.92585	3.56767	7.18009	1.95201	11.6466	6.81022	9.93111	3.5002	4.42301	1.9919	12.6036	2.98988
POPTR_0001s08790.1	3486.56	4143.93	4571.2	4664.31	4559.67	3442.31	3.72219	4.45959	4.30805	3.90401	2.91165	1.51338	4.96556	5.25031	2.94867	4.97975	3.87804	1.49494
POPTR_0001s08800.1	93.561	91.819	81.522	78.986	78.111	87.45
POPTR_0001s08810.1	535.419	601.098	566.851	671.271	672.526	559.883						0.756691
POPTR_0001s08820.1	496.116	559.419	742.383	568.955	335.196	345.488
POPTR_0001s08830.1	879.812	728.761	820.24	810.883	881.276	1005.67			1.43602
POPTR_0001s08840.1	2901.42	2681.91	2599.22	3078.17	2592.95	4165.33	3.72219	0.891918	1.43602	0.976003	3.8822	0.756691	2.48278				1.93902
POPTR_0001s08850.1	158.514	138.786	112.637	131.757	124.637	178.948
POPTR_0001s08860.1	121	146.05	113.931	149.135	119.085	147.875
POPTR_0001s08870.1	3285.27	3819.16	3815.53	3744.18	4033.48	3655.95	1.24073	0.891918	4.30805	1.95201	1.9411	3.02677			2.94867		1.93902	2.98988
POPTR_0001s08880.1	47.089	54.058	48.454	41.98	46.436	46.632
POPTR_0001s08890.1	133.615	127.953	148.875	125.854	112.088	131.91
POPTR_0001s08900.1	35.542	33.849	31.724	37.85	36.843	36.302
POPTR_0001s08910.1	1337.48	882.713	438.762	1249.77	1040.94	939.878
POPTR_0001s08920.1	2505.03	3006.03	2968.82	3765.1	2686.73	3222.01					0.970549	0.756691
POPTR_0001s08930.1	91.493	182.231	163.716	143.42	87.062	119.619
POPTR_0001s08940.1	49.609	66.369	52.229	64.35	72.84	60.297
POPTR_0001s08950.1	437.24	438.99	521.598	439.669	465.526	554.24		0.891918				0.756691
POPTR_0001s08950.2	1157.31	1449.27	1512.16	1367.35	1346.78	1566.44
POPTR_0001s08960.1	9394.95	11592.8	11522.5	11568.1	10940.5	10856.6	3.72219	5.35151	4.30805	6.83202	8.73494	6.81022	3.72417	9.62556	5.89734	6.97165	11.6341	7.4747
POPTR_0001s08970.1	2013.5	2187.07	2593.9	2835.92	2594.6	2037.03	1.24073	2.67575	1.43602	2.92801	0.970549	4.54015				1.9919		4.48482
POPTR_0001s08980.1	68.401	72.599	72.206	73.124	82.239	83.574
POPTR_0001s08990.1	262.632	180.705	192.722	197.918	154.506	148.451						0.756691
POPTR_0001s09000.1	10943.7	13282.5	11397	10434.6	10734.5	7218.67	35.9812	107.03	54.5687	37.0881	55.3213	21.1874	49.6556	119.007	70.7681	45.8137	67.8657	26.1614
POPTR_0001s09010.1	67.057	51.028	47.229	53.189	48.524	40.797
POPTR_0001s09020.1	60.145	89.165	86.556	86.67	124.362	139.366
POPTR_0001s09030.1	5556.75	7783.28	10584	5525.88	6720.38	9045.26	1.24073	8.02726	12.9242	3.90401	6.79384	5.29684		7.00041	13.269		6.78657	6.72723
POPTR_0001s09040.1	7670.67	6155.59	7412.37	7225.38	7006.7	7214.34	7.44439	4.45959	4.30805	6.83202	5.82329	3.02677	6.20694	3.5002	5.89734	6.97165	5.81706	2.98988
POPTR_0001s09050.1	144.682	162.146	234.229	235.209	259.763	162.345
POPTR_0001s09060.1	510.812	539.933	704.669	406.266	525.598	560.812	1.24073			0.976003		0.756691
POPTR_0001s09070.1	2242.28	3016.74	3292.83	2281.88	3332.45	3015.85		3.56767	4.30805	2.92801	0.970549	4.54015		2.62515	4.42301	3.9838	1.93902	5.23229
POPTR_0001s09080.1	81.839	81.25	97.402	79.259	109.574	95.786			4.30805						4.42301
POPTR_0001s09090.1	3342.87	3092.66	1514.67	3672.66	2880.48	2312.03					2.91165						1.93902
POPTR_0001s09100.1	48.984	51.444	52.745	58.151	48.467	61.262
POPTR_0001s09110.1	1200.03	1475.89	1582.44	1677.02	818.651	630.921												1.49494
POPTR_0001s09120.1	554.841	479.93	497.634	510.44	577.044	436.526
POPTR_0001s09130.1	1650.97	1529.88	1333.6	1377.88	1389.48	1225.17	6.20365	0.891918		2.92801		2.27007	6.20694			1.9919		1.49494
POPTR_0001s09140.1	641.772	825.669	764.026	746.585	775.674	867.858
POPTR_0001s09150.1	46.946	64.306	62.859	66.952	68.985	62.355
POPTR_0001s09160.1	320.659	483.882	410.526	437.321	465.526	445.455
POPTR_0001s09170.1	105.684	130.094	115.553	123.689	86.502	129.286
POPTR_0001s09180.1	2386.99	1553.63	1347.38	1434.4	1464.4	2228.32			2.87204						2.94867
POPTR_0001s09190.1	1521.45	1592.99	1840.03	1523.74	1636.87	2240.46		0.891918				2.27007
POPTR_0001s09190.2	2180.83	2797.76	3070.45	2669.34	2773.43	3198.99												1.49494
POPTR_0001s09200.1	15435.6	14569.4	16419.5	12254.5	13267.1	26765	22.3332	34.7848	44.5166	22.4481	21.3521	79.4526	24.8278	36.7521	53.0761	21.9109	23.2682	85.2116
POPTR_0001s09210.1	189.383	152.214	115.019	176.838	114.202	160.064
POPTR_0001s09220.1	77.196	71.115	75.459	83.233	87.569	99.191
POPTR_0001s09230.1	11413.9	11993.1	11315.5	13135.6	12284.3	12896.2	11.1666	12.4869	11.4881	10.736	15.5288	15.8905	11.1725	16.626	13.269	10.9555	16.4817	18.6867
POPTR_0001s09240.1	930.202	1536.28	1215.5	1550.2	1231.19	1679.72
POPTR_0001s09250.1	51.745	43.293	39.832	41.436	46.261	41.436
POPTR_0001s09260.1	39.237	36.582	35.677	35.512	36.582	41.107
POPTR_0001s09270.1	7573.06	8214.95	7917.25	8331.17	8855.43	9198.88	8.68512	3.56767	4.30805	2.92801	7.76439	5.29684	13.6553	12.2507	4.42301	8.96355	10.6646	8.22217
POPTR_0001s09270.2	6783.29	7366.43	7043.35	7675.31	7705.63	7876.85	2.48146	2.67575	2.87204	1.95201	5.82329	2.27007					1.93902
POPTR_0001s09280.1	3360.59	4436.77	3792.18	5257.87	4537.55	5204.63	1.24073	1.78384	5.74407	0.976003	6.79384	5.29684		1.7501	5.89734		5.81706	5.97976
POPTR_0001s09290.1	32.76	36.733	37.874	32.7	35.552	38.055
POPTR_0001s09300.1	1416.81	1107.03	1541.95	1132.46	1350.46	1416.17
POPTR_0001s09300.2	1342.28	1151.95	1564.66	1187.03	1259.92	1327.67	2.48146				0.970549		2.48278
POPTR_0001s09310.1	1158.6	1363.77	1634.52	1573.05	1780.2	1213.38		1.78384		0.976003				1.7501
POPTR_0001s09320.1	5119.15	4932.05	5836.88	5361.71	4893.76	5050.38		0.891918		1.95201	1.9411	2.27007
POPTR_0001s09320.2	6389.53	4984.63	6114.35	5982.56	5396.78	5604.17												1.49494
POPTR_0001s09330.1	1079.45	909.276	1238.06	1587.38	1094.67	1438.81
POPTR_0001s09340.1	2933.29	3533.31	3829.74	3565.98	3776.02	4746.94		8.02726	2.87204		1.9411	3.02677		7.87546	8.84601		1.93902	2.98988
POPTR_0001s09350.1	8556.1	8693.81	8789.78	8706.48	7963.79	10691.6	13.648	11.5949	15.7962	8.78403	11.6466	12.8638	13.6553	13.1258	17.692	2.98785	9.69509	9.71711
POPTR_0001s09360.1	1078.17	1799.2	1499.63	1620.38	1760.54	1581.13							2.48278
POPTR_0001s09370.1	226.607	298.9	229.957	170.299	195.421	248.928	2.48146	0.891918
POPTR_0001s09380.1	2646.61	3281.38	2444.59	2943.71	2998.88	3175.91		1.78384		0.976003		0.756691
POPTR_0001s09390.1	57.63	43.867	92.931	34.591	50.138	83.451			1.43602		0.970549
POPTR_0001s09400.1	48.984	56.665	58.177	59.23	63.075	65.884
POPTR_0001s09410.1	203.497	100.214	150.366	90.014	134.329	161.883			1.43602	0.976003	1.9411
POPTR_0001s09420.1	53.699	52.019	55.776	102.744	60.066	59.382
POPTR_0001s09430.1	2880.38	2605.25	3352.28	2666.48	3424.17	2756.06					2.91165	0.756691		3.5002			1.93902
POPTR_0001s09440.1
POPTR_0001s09450.1	565.032	317.741	465.972	450.394	446.11	635.648	1.24073
POPTR_0001s09460.1	37.796	35.663	32.626	31.581	35.702	35.512
POPTR_0001s09470.1	581.973	377.967	432.776	459.299	410.19	399.704
POPTR_0001s09480.1	6150.88	7341.6	7548.42	4826.53	7620.38	8692.99	1.24073	0.891918	2.87204		0.970549	0.756691
POPTR_0001s09490.1	46.556	43.223	42.577	51.58	46.88	55.238
POPTR_0001s09500.1	2353.63	3809.28	3459.22	3824.95	2960.45	4028.11
POPTR_0001s09510.1	238.15	410.251	405.404	444.135	408.383	455.189
POPTR_0001s09520.1	1340.26	603.312	1113.74	576.74	541.348	1190.89		0.891918	1.43602		0.970549
POPTR_0001s09520.2
POPTR_0001s09520.3
POPTR_0001s09530.1	77.447	98.721	82.748	100.306	89.429	86.624
POPTR_0001s09540.1	138.063	192.68	136.294	131.477	126.616	143.778
POPTR_0001s09550.1	2192.45	1962.04	2893.34	1795.18	2506.54	2399.29			2.87204	1.95201		0.756691			2.94867
POPTR_0001s09560.1	151.212	182.621	163.976	109.438	179.446	188.907
POPTR_0001s09570.1	8044.38	10987.1	12142.9	7153.17	8073.06	10736.3	6.20365	19.6222	20.1043	6.83202	9.70549	14.3771	4.96556	21.8763	20.6407	9.9595	8.72558	14.2019	5 (Thaumatin-like protein)
POPTR_0001s09580.1	4278.38	5035.26	6246.54	5536.24	5451.06	4272.38	1.24073	1.78384	4.30805	0.976003	1.9411	1.51338		1.7501	4.42301			1.49494
POPTR_0001s09590.1	2727.13	2416.33	2581.6	2268.31	2445.47	2856.74		0.891918	1.43602		0.970549	0.756691
POPTR_0001s09590.2	2782.66	2733.25	2646.17	2134.38	2460.22	2860.53
POPTR_0001s09600.1	9655.53	9749.75	9375.67	7905.27	8726.15	10629.2	1.24073	7.13534	2.87204	4.88002	2.91165	4.54015					2.90853
POPTR_0001s09600.2													11.1725	41.1274	32.4354	41.8299	15.5122	24.6665
POPTR_0001s09610.1	2134.16	2421.14	2596.17	2531.02	2731.6	2550.79	8.68512	1.78384	2.87204		2.91165	0.756691	8.68972	1.7501	4.42301		1.93902	1.49494
POPTR_0001s09620.1	499.848	599.24	676.279	423.169	530.83	641.348					0.970549
POPTR_0001s09630.1	1917.13	1926.61	2141.06	2138.32	2017.89	2118.81	1.24073	0.891918	2.87204		0.970549	3.02677	2.48278
POPTR_0001s09640.1	3424.7	2777	3613.57	2420.06	2011.02	2684.56		0.891918		0.976003
POPTR_0001s09650.1	264.686	298.672	406.98	279.136	269.968	497.478
POPTR_0001s09660.1	4627.6	3919.96	4013.48	3427.44	3312.67	3841.2	6.20365	2.67575	5.74407	13.664	7.76439	6.05353	3.72417	3.5002		12.9474	5.81706	6.72723
POPTR_0001s09670.1	4563.43	4957.17	4458.13	4986.81	5477.45	4583.43	2.48146	12.4869	10.0521	3.90401	3.8822	4.54015
POPTR_0001s09670.2														3.5002		2.98785
POPTR_0001s09670.3	4690.44	5158.31	4618.82	5221.06	5441.94	4856.6								8.75051	8.84601	1.9919	1.93902	2.98988
POPTR_0001s09680.1	120.512	170.495	129.035	182.6	168.433	195.481
POPTR_0001s09690.1	7106.77	5043.26	6083.71	6487.03	5941.08	7691.75		5.35151	5.74407	4.88002	5.82329	2.27007		7.00041	7.37168	9.9595	10.6646	8.22217
POPTR_0001s09700.1	630.874	1059.17	1495.55	875.812	1158.08	1082.17
POPTR_0001s09710.1	2709.7	2827.65	2056.03	2737.17	2665.17	2445.26	2.48146	1.78384			0.970549	0.756691
POPTR_0001s09720.1	12856.5	12309.7	11104.6	12705.8	11855.6	13888.2	26.0553	23.1899	17.2322	24.4001	21.3521	26.4842	4.96556	28.0016	23.5894	32.8664	21.3292	32.8887
POPTR_0001s09730.1	1406.53	960.955	761.455	1027.32	1004.74	749.045	2.48146	0.891918		1.95201	2.91165	0.756691
POPTR_0001s09740.1	57.794	99.146	77.83	72.067	110.944	131.808
POPTR_0001s09750.1	237.949	241.572	280.448	252.069	285.545	302.699
POPTR_0001s09760.1	12474.8	11541.9	11544.4	11536.6	12472.8	12907	11.1666	11.5949	2.87204	5.85602	7.76439	7.56691	12.4139	11.3757	2.94867	3.9838	7.75608	7.4747
POPTR_0001s09770.1	637.883	309.475	634.99	203.493	372.276	164.886						0.756691
POPTR_0001s09780.1	3473.88	2562.45	3189.59	3379.64	3156.04	2979.91	3.72219	0.891918	4.30805				3.72417	1.7501	4.42301
POPTR_0001s09790.1	4638.01	2977.26	3554.17	3268.96	3095.87	3421.73	2.48146	2.67575				3.02677	2.48278	2.62515		1.9919		2.98988
POPTR_0001s09800.1	893.961	1240.13	1154.26	1279.48	1123.68	1131.1		2.67575	1.43602		0.970549			1.7501			1.93902	1.49494
POPTR_0001s09810.1	1277.05	1278.09	312.813	1343.94	1115.97	683.026				0.976003
POPTR_0001s09820.1	134.686	115.356	85.044	170.867	122.094	154.777	1.24073		2.87204	0.976003	0.970549				2.94867
POPTR_0001s09830.1	5015.42	4183.2	4045.23	4015.17	4006.62	4637.7	2.48146	2.67575		2.92801	1.9411	3.02677						2.24241
POPTR_0001s09830.2	4887.39	4033.03	3753.38	3736.97	3812.88	4256.98	1.24073	2.67575	1.43602	1.95201	1.9411	3.02677				1.9919	1.93902	1.49494
POPTR_0001s09840.1	55.943	89.548	73.25	51.559	113.154	57.718
POPTR_0001s09850.1	2017.6	2139.84	1717.95	2619.04	1689.54	1767.67	9.92585	5.35151	1.43602	2.92801	0.970549	1.51338	9.93111	7.00041		1.9919
POPTR_0001s09860.1	17200.4	18833	16764.7	20703.2	19280.8	16835.6	17.3702	28.5414	15.7962	29.2801	28.1459	29.511	16.1381	35.8771	10.3203	22.9069	29.0853	31.3937
POPTR_0001s09860.2	12027.5	13472.9	11549	17490.3	14012	12640.8	11.1666	17.8384	8.61611	19.5201	14.5582	18.9173		4.37526	4.42301	8.96355		1.49494
POPTR_0001s09870.1	1512.31	2302.1	1896.17	2706.91	2256.89	1306.63				0.976003	0.970549						2.90853
POPTR_0001s09880.1	181.226	268.249	320.293	211.667	174.145	125.454
POPTR_0001s09890.1	411.526	573.416	458.292	490.653	529.851	624.278
POPTR_0001s09900.1	620.982	690.57	556.931	720.83	483.906	448.11
POPTR_0001s09910.1	215.984	174.24	201.792	170.801	234.191	257.95			1.43602
POPTR_0001s09920.1	856.388	677.883	674.93	414.133	609.776	743.74				0.976003	2.91165						2.90853
POPTR_0001s09930.1	9585.74	9870.94	9703.93	10275.7	9435.24	10988	7.44439	3.56767	7.18009	4.88002	0.970549	3.02677
POPTR_0001s09930.2	6898.87	7749.06	7261.63	7819.46	7154.65	7976.13	13.648	10.703	8.61611	12.688	6.79384	5.29684	22.345	17.501	16.2177	18.9231	11.6341	8.22217
POPTR_0001s09940.1	76.455	62.564	74.801	63.332	71.548	69.484							2.48278
POPTR_0001s09950.1	2945.88	2303.06	2666.96	2693.81	2396.97	2823.88	1.24073	2.67575	4.30805	0.976003	2.91165	2.27007	2.48278	2.62515	2.94867		1.93902	2.24241
POPTR_0001s09960.1	80.856	80.151	58.022	87.602	85.668	59.647
POPTR_0001s09970.1	1057.2	1326.7	1108.91	711.712	803.775	925.663	1.24073	0.891918		1.95201	1.9411	2.27007					2.90853	1.49494
POPTR_0001s09980.1	57.63	64.306	49.609	56.527	109.686	49.545
POPTR_0001s09990.1	1099.46	1409.74	1265.1	2068.44	941.596	535.098
POPTR_0001s10000.1	122.788	139.891	104.975	122.695	120.008	115.712			1.43602		1.9411						1.93902
POPTR_0001s10010.1	1024.27	1999.09	1386.92	2526.07	1636.35	2270.55
POPTR_0001s10020.1	212.287	284.39	263.745	319.456	262.189	317.241
POPTR_0001s10030.1	3530.81	3127.92	3722.2	3057.88	3718.45	2187.86		2.67575		0.976003	1.9411	1.51338		1.7501			1.93902
POPTR_0001s10040.1	12811	11905.5	12053.3	12648.3	13182.7	10733.2	11.1666	16.0545	14.3602	12.688	16.4993	13.6204	11.1725	16.626	13.269	12.9474	14.5426	14.2019
POPTR_0001s10050.1	54.492	47.209	52.419	55.447	48.984	44.379
POPTR_0001s10060.1	4507.67	4829.45	4447.11	4889.62	4943.1	4124.3	12.4073	5.35151	4.30805	1.95201	5.82329	5.29684	12.4139	4.37526	2.94867	1.9919	6.78657	3.73735
POPTR_0001s10070.1	2142.24	2217.53	2185.8	2035.75	2285.63	2009.35		4.45959	1.43602	0.976003	0.970549	0.756691		5.25031
POPTR_0001s10080.1	598.383	746.455	817.814	669.883	542.49	862.098		0.891918
POPTR_0001s10090.1	3071.42	1935.1	2052.12	1819.79	1961.31	3674.92	1.24073	0.891918	1.43602	0.976003		0.756691		3.5002	4.42301	1.9919	1.93902
POPTR_0001s10100.1	73.806	71.115	81.902	83.786	86.667	87.356
POPTR_0001s10110.1	113.27	178.877	154.846	160.301	207.434	192.432
POPTR_0001s10120.1	372.04	76.317	954.74	235.726	109.574	564.473						2.27007						1.49494
POPTR_0001s10130.1	668.485	606.386	604.626	629	497.454	643.949
POPTR_0001s10140.1	15185.4	20154	19743.8	14009.5	17879.1	20772.4
POPTR_0001s10150.1	461.204	471.827	415.526	442.098	364.312	395.197
POPTR_0001s10160.1	373.497	457.282	451.749	615.312	510.312	662.192				0.976003		2.27007						1.49494
POPTR_0001s10170.1	99.646	80.95	75.739	138.913	128.376	127.808			1.43602	1.95201
POPTR_0001s10180.1	893.737	561.383	679.74	625.49	634.04	1031.3						0.756691
POPTR_0001s10190.1	1614.91	1634.8	1390.31	1685.98	1544.41	1919.96	1.24073		1.43602		1.9411	0.756691			2.94867		1.93902
POPTR_0001s10200.1	167.682	169.797	161.767	203.13	248.276	221.064							2.48278
POPTR_0001s10210.1	30.062	28.753	31.171	35.182	32.967	36.325
POPTR_0001s10220.1	4998.33	4990.06	5112.78	3355.11	5063.67	4657.91	1.24073	2.67575	4.30805		3.8822	3.02677			7.37168		3.87804	2.98988
POPTR_0001s10230.1	857.277	582.842	311.786	523.282	629.669	409.042
POPTR_0001s10240.1	2713.59	1991.27	1409.24	1518.44	2064.72	1052.42	1.24073	0.891918		1.95201		1.51338
POPTR_0001s10250.1	1466.41	1440.26	1371.07	1438.78	1563.7	1637.13	2.48146	4.45959		0.976003		0.756691		3.5002
POPTR_0001s10260.1	128.515	138.488	121.547	129.493	95.119	161.174
POPTR_0001s10270.1	478.846	445.335	456.712	546.955	452.479	482.642		0.891918	1.43602	1.95201						1.9919
POPTR_0001s10280.1	836.186	442.689	517.462	603.039	538.144	493.623					0.970549
POPTR_0001s10290.1	12532.7	9901.63	11370.8	10749.9	10866.1	12895.4	11.1666	10.703	14.3602	12.688	10.676	16.6472	12.4139	13.1258	17.692	4.97975	3.87804	18.6867
POPTR_0001s10300.1	722.94	541.955	920.526	695.098	778.706	1445.37			1.43602
POPTR_0001s10310.1	2219.47	2433.78	2634	2663.25	2323.98	1903.69
POPTR_0001s10320.1	1162.24	1418.22	1340.49	1359.39	1446.31	1270.1	1.24073			0.976003	0.970549
POPTR_0001s10330.1	2434.88	2802.24	2694.61	2840.44	3375.67	3448.88				1.95201		1.51338			2.94867	6.97165	1.93902
POPTR_0001s10340.1	3095.53	3132.24	3095.62	2499.2	3263.17	3198.2		2.67575	1.43602	1.95201	1.9411	1.51338		2.62515
POPTR_0001s10350.1	70.15	78.66	58.391	74.925	80.581	76.307
POPTR_0001s10360.1	982.719	1405.95	1128.6	705.455	1268.5	1793.17			1.43602
POPTR_0001s10370.1	5064.43	4476.36	4368.67	4814.84	4718.24	5365.9	7.44439	2.67575	5.74407	5.85602	4.85274	6.05353	8.68972	2.62515	4.42301	5.9757	4.84755	5.23229
POPTR_0001s10380.1	65.872	74.706	67.447	105.425	91.642	89.283
POPTR_0001s10390.1	867.598	589.441	756.646	549.353	606.677	1105.99	2.48146	1.78384	7.18009	0.976003	3.8822	2.27007			5.89734		1.93902	2.24241
POPTR_0001s10400.1	1168.1	729.598	769.99	971.812	839.526	1014.31				1.95201	1.9411	3.02677				1.9919		1.49494
POPTR_0001s10410.1	331.101	306.242	309.442	207.887	176.355	286.776		0.891918
POPTR_0001s10420.1	3020.92	3448.56	4282.78	2707.53	3602.31	4470.74
POPTR_0001s10430.1	3410.81	2330.89	3675.18	2212.08	2639.72	5419.74						3.02677						2.98988
POPTR_0001s10440.1	340.312	284.141	517.225	587.69	554.026	325.853
POPTR_0001s10450.1	467.245	524.598	475.893	598.044	562.598	367.882
POPTR_0001s10460.1	1262.6	926.777	407.669	577.812	872.753	378.575
POPTR_0001s10470.1	789.526	633.185	584.894	281.818	548.168	650.996
POPTR_0001s10480.1	1141.85	1481.61	1281.2	1573.24	1723.99	1435.53				0.976003	1.9411
POPTR_0001s10490.1	1778.88	1275.38	1891.4	2452.06	966.349	857.669		0.891918	1.43602
POPTR_0001s10500.1	630.714	536.455	670.705	602.872	745.312	520.74	1.24073	0.891918	1.43602						2.94867
POPTR_0001s10510.1	53.773	62.057	46.89	76.024	66.77	66.527
POPTR_0001s10520.1	16057.7	17048.3	14660.9	18265.2	15628.4	15585.4	14.8888	44.5959	15.7962	41.9681	24.2637	27.2409	14.8967	44.6276	16.2177	44.8178	24.2377	28.4039
POPTR_0001s10530.1	6921.43	8186.76	8437.52	7787.95	7590.3	8186.08	12.4073	2.67575	5.74407	4.88002	9.70549	6.05353	12.4139	1.7501		3.9838	9.69509	5.97976
POPTR_0001s10540.1	764.9	793.713	682.527	1729.45	584.956	299.815				0.976003
POPTR_0001s10550.1	2506.88	3607.24	3637.58	3768.45	3313.78	3031.67				2.92801	0.970549					1.9919
POPTR_0001s10560.1	722.026	426.455	486.812	341.841	406.242	677.976						1.51338
POPTR_0001s10570.1	167.523	251.156	190.905	203.065	205.986	236.669
POPTR_0001s10580.1	1557.31	1405.95	1757.25	1632.7	1684.67	1835.16						0.756691
POPTR_0001s10590.1	5624.02	6504.86	6298.03	5381.59	6416.81	6336.6	8.68512	12.4869	10.0521	10.736	8.73494	9.0803	12.4139	13.1258	4.42301	16.9312	11.6341	20.1817
POPTR_0001s10600.1	3292.24	3503.74	3312.59	3996.58	3656.31	3003.95		3.56767					4.96556	2.62515				2.98988
POPTR_0001s10610.1	2869.01	2242.53	3833.06	2110.64	2000.1	1967.1			1.43602		2.91165	0.756691					1.93902	1.49494
POPTR_0001s10620.1	2333.88	2696.42	2310.63	2985.95	2394.88	2728.53						3.02677				1.9919		2.98988
POPTR_0001s10630.1	611.74	1608.92	1792.74	1932.79	1643.25	551.045				1.95201						1.9919
POPTR_0001s10640.1	1237.6	2799.66	1297.25	2976.03	2700.49	630.455					0.970549
POPTR_0001s10650.1	11944.2	10915.8	9927.78	11701	11205	11046.4	9.92585	8.91918	22.9763	11.712	10.676	16.6472	11.1725	7.87546	25.0637	11.9514	10.6646	17.1918
POPTR_0001s10660.1	2525.17	2238.78	2443.73	2306.35	2315.53	2358.57						0.756691			4.42301			1.49494
POPTR_0001s10670.1	8116.92	6925.47	7893.71	9221.88	8336.06	8085.77	12.4073	12.4869	11.4881	9.76003	15.5288	12.1071	13.6553	13.1258		10.9555	19.3902	15.6969
POPTR_0001s10670.2	8518.91	6986.05	7389.99	9002.38	8181.42	7968.97									11.7947
POPTR_0001s10680.1	2164.52	2026.26	2640.91	1758.45	2168.84	2243.85			2.87204						2.94867
POPTR_0001s10690.1	2013.31	1286.73	2611.74	878.585	1744.65	3011.89	1.24073				0.970549							2.24241
POPTR_0001s10700.1	4241.88	4312.31	4220.31	3630.28	3825.99	4313.82	2.48146	4.45959	5.74407	6.83202	7.76439	5.29684	3.72417	3.5002	4.42301	7.9676	7.75608	4.48482
POPTR_0001s10710.1	4965.45	4746.14	4163.35	3931.93	4723.41	5384.48	6.20365	14.2707	5.74407	2.92801	6.79384	9.83699	3.72417	19.2511	4.42301	4.97975	7.75608	13.4545
POPTR_0001s10720.1	623.424	347.748	389.455	440.99	366.217	444.979			2.87204			0.756691			2.94867
POPTR_0001s10730.1	865.026	940.716	987.819	900.938	1139.86	1011.52						0.756691
POPTR_0001s10740.1	330.955	282.605	317.72	403.549	310.195	485.838	1.24073					0.756691
POPTR_0001s10750.1	31.222	35.246	26.709	28.706	30.225	29.004
POPTR_0001s10760.1	335.253	417.472	346.842	287.027	306.742	250.647
POPTR_0001s10770.1	864.742	835.426	761.489	615.892	891.721	1045.67	1.24073		1.43602			1.51338				1.9919		1.49494
POPTR_0001s10780.1	3354.88	2649.58	3244.73	2728	3125.07	3779.83	4.96292	2.67575	7.18009	0.976003	4.85274	3.02677	2.48278	2.62515	4.42301		5.81706	2.24241
POPTR_0001s10790.1	4852.07	4137.1	5255.22	5009.21	4334.47	6049.17		0.891918		4.88002	0.970549	3.02677			5.89734	4.97975		2.98988
POPTR_0001s10800.1	1678.38	1972.95	1951.35	2552.57	2158.17	1662.31	2.48146		1.43602	1.95201	0.970549		2.48278
POPTR_0001s10810.1	710.487	1193.31	887.593	1229.38	1125.42	910.383
POPTR_0001s10810.2	6193.92	7283.81	6324.03	7892.31	7770.03	6569.72
POPTR_0001s10810.3
POPTR_0001s10810.4
POPTR_0001s10810.5										1.95201	0.970549	0.756691
POPTR_0001s10810.6									1.43602	3.90401	1.9411	0.756691
POPTR_0001s10810.7
POPTR_0001s10810.8																	1.93902
POPTR_0001s10820.1	3348.31	3409.23	4356.77	4300.65	4162.23	2983.93	3.72219	0.891918	4.30805		0.970549	2.27007	2.48278
POPTR_0001s10830.1	3606.01	2821.14	3583.85	3786.45	3200.94	3416.06	1.24073	0.891918	1.43602	0.976003		2.27007			8.84601			2.98988
POPTR_0001s10840.1	196.661	229.385	217.166	230.313	162.047	191.307
POPTR_0001s10850.1	1371.33	979.669	744.383	1034.7	1068.17	1503.56	3.72219		7.18009	4.88002	3.8822	5.29684			7.37168	1.9919		4.48482
POPTR_0001s10860.1	54.552	41.873	37.912	48.142	48.524	38.504
POPTR_0001s10870.1	738.123	444.455	276.564	838.562	545.225	489.408
POPTR_0001s10880.1	5919.1	6403.53	6790.6	5912.31	6459.2	5244.74	7.44439	7.13534	5.74407	5.85602	6.79384	3.02677	4.96556	3.5002	2.94867		10.6646	2.24241
POPTR_0001s10890.1	591.896	659.249	743.103	604.915	615.046	777.955
POPTR_0001s10900.1	1123.38	970.693	842.449	839.448	957.669	1239.51	2.48146		1.43602			0.756691			5.89734
POPTR_0001s10900.2	2135.05	2234.81	1826.1	1869.81	1938.15	2737.71							4.96556
POPTR_0001s10910.1	109.467	139.251	119.275	110.526	94.567	113.428
POPTR_0001s10920.1	274.504	131.411	246.014	158.785	138.265	183.459			1.43602
POPTR_0001s10930.1	14881.6	17888.7	17845.7	20696	19066	15536.4	8.68512	23.1899	14.3602	21.4721	14.5582	11.3504	8.68972	23.6264	16.2177	21.9109	12.6036	11.212
POPTR_0001s10940.1	4641.11	4049.48	4539.35	5242.74	4557.38	4386.67	1.24073	3.56767	2.87204	4.88002	2.91165	1.51338		1.7501		2.98785	4.84755
POPTR_0001s10950.1	407.271	409.193	380.741	568.955	485.51	432.586
POPTR_0001s10950.2
POPTR_0001s10960.1	1757.38	1190.8	1535.92	1347.23	1242.45	1689.2	2.48146	2.67575	4.30805	0.976003	0.970549	1.51338		2.62515	2.94867
POPTR_0001s10970.1	281.752	113.701	137.372	103.121	104.688	154.538
POPTR_0001s10980.1	6345.05	5456.13	5122.58	4637.48	5192.61	5564.93	13.648	2.67575	7.18009		4.85274	5.29684	14.8967		8.84601		3.87804	2.24241
POPTR_0001s10990.1	100.638	157.39	134.013	193.306	130.21	120.564
POPTR_0001s11000.1	3566.67	4486.17	3603.38	4100.07	3074.72	2391.57	2.48146	7.13534	4.30805	2.92801	2.91165		2.48278	5.25031			1.93902
POPTR_0001s11010.1	16339.5	16259.8	13951.1	16961.4	15556.6	13465	63.2773	41.9201	27.2843	53.6802	56.2918	21.1874	68.2764	49.0029	25.0637	66.7287	62.0486	20.1817
POPTR_0001s11020.1	3308.37	4429.22	3834.03	3956.53	4000.45	4728.92	1.24073	0.891918	1.43602	0.976003		2.27007						2.24241
POPTR_0001s11030.1	7833.2	7067.42	7333.88	6518.6	6406.45	7995.99	4.96292	2.67575	10.0521	3.90401	2.91165	3.78346	4.96556		8.84601	1.9919	1.93902	4.48482
POPTR_0001s11040.1	3257.2	4363.09	3865	4750.7	5107.17	2789.45	2.48146	2.67575		0.976003	0.970549	0.756691	2.48278	2.62515
POPTR_0001s11050.1	4063.98	3848.19	4110.24	4289.31	3913.42	4976.31	4.96292	2.67575	4.30805	4.88002		4.54015		1.7501		2.98785		5.97976
POPTR_0001s11060.1	89.165	80.093	84.113	76.024	70.701	97.022
POPTR_0001s11070.1	571.352	551.062	363.965	539.692	442.883	455.7		0.891918		0.976003						3.9838
POPTR_0001s11080.1	2925.85	3294.5	3626.96	3580.84	4038.45	3556.94		0.891918		0.976003	0.970549	1.51338					1.93902
POPTR_0001s11090.1	1788.35	1702.06	2095.38	1806.01	1989.04	1523.29
POPTR_0001s11100.1	2372.48	2674.88	835.442	3687.98	3301.58	386.952	1.24073	2.67575		1.95201	1.9411			1.7501		1.9919
POPTR_0001s11110.1	1807.7	1168.49	1450.99	1305.31	1268.99	1647.93
POPTR_0001s11110.2	2344.44	1991.39	2176.41	2280.99	2141.6	2594.95	1.24073					0.756691
POPTR_0001s11120.1	4011.09	4715.92	3305.99	3740.43	3303.66	3134.63
POPTR_0001s11130.1	830.955	853.994	1143.33	1096.04	1061.06	690.062												1.49494
POPTR_0001s11140.1	2924.42	3663.48	3621.48	3977.52	3784.38	2872.53		1.78384	10.0521	3.90401	0.970549	2.27007		2.62515	11.7947			2.98988
POPTR_0001s11150.1	1565.04	1986.44	1646.8	1108.52	1787.82	1387.67											2.90853	2.24241
POPTR_0001s11160.1	1639.17	1365.16	1444.94	1438.81	1415.55	1924.81
POPTR_0001s11160.2							3.72219	3.56767	4.30805	0.976003	0.970549	3.02677	11.1725	1.7501				2.24241
POPTR_0001s11170.1	155.373	107.719	98.547	136.167	122.177	98.114
POPTR_0001s11170.2								0.891918
POPTR_0001s11180.1	38.942	41.777	35.255	43.337	41.919	40.809
POPTR_0001s11190.1	639.702	711.17	649.046	821.312	933.491	814.455
POPTR_0001s11200.1	6610.88	6808.56	6679.98	5665	6497.53	6874.7	2.48146	4.45959	8.61611	2.92801	4.85274	6.81022	2.48278	2.62515	5.89734	1.9919	4.84755	7.4747
POPTR_0001s11210.1	2884.21	3077.97	3050.61	2646.02	2778.39	3678.31	6.20365	4.45959	12.9242	6.83202	2.91165	7.56691	4.96556	2.62515	13.269	6.97165		8.22217
POPTR_0001s11220.1	4509.03	5341.81	6747.17	5099.5	5794.85	4979.84	1.24073	0.891918	1.43602			1.51338		3.5002
POPTR_0001s11230.1	1936.95	1357.74	1470.74	1157.5	996.169	1589.79	1.24073		4.30805	0.976003	0.970549	1.51338			2.94867
POPTR_0001s11240.1	609.383	750.306	733.312	645.168	807.955	553.042					0.970549
POPTR_0001s11250.1	1524.28	1026.85	966.633	1141.81	1085.31	1336.64
POPTR_0001s11260.1	2729.43	3697.81	3067.09	3188.44	3828.95	2783.45
POPTR_0001s11270.1	88.934	97.445	77.161	90.494	89.494	96.402
POPTR_0001s11280.1	2519.03	1844.78	2303.57	1617.99	2021.95	3210.38	6.20365	4.45959		2.92801	4.85274	4.54015		3.5002				3.73735
POPTR_0001s11280.2	2432.2	1954.57	2809.33	1776.67	2149.05	3126.98		0.891918	1.43602	0.976003		1.51338	4.96556	1.7501		1.9919	2.90853	2.24241
POPTR_0001s11290.1	2756.03	2798.12	3658.11	2560.13	2201.6	3072.24					0.970549
POPTR_0001s11300.1	9883.24	11990.7	11645.3	11723	12481.9	10964.2	11.1666	10.703	11.4881	10.736	10.676	11.3504	9.93111	10.5006	13.269	10.9555	10.6646	12.707
POPTR_0001s11310.1	16202.7	17437.3	18391.9	16641.4	15963.2	18010.6	63.2773	80.2726	50.2606	50.7522	46.5864	65.0755	63.3108	86.6301	58.9734	66.7287	54.2925	76.2419
POPTR_0001s11320.1	2218.01	1600.06	1396.83	1064.06	1331.05	2021.11		1.78384	1.43602	0.976003	0.970549	3.02677		1.7501				2.98988
POPTR_0001s11330.1	381.173	820.562	286.746	1836.41	1129.5	182.976	1.24073	0.891918			0.970549
POPTR_0001s11340.1	127.426	81.798	82.848	76.23	136.973	75.457
POPTR_0001s11350.1	16175	14038.2	10954.2	16542.3	14602.6	8737.59	40.9441	26.7575	20.1043	44.8962	33.9692	6.81022	39.7244	25.3765	20.6407	44.8178	31.9938	5.97976
POPTR_0001s11360.1	3387.58	3749.9	4201.86	3893.47	4797.6	5867.49	2.48146	1.78384	4.30805	2.92801	4.85274	11.3504	2.48278		2.94867	3.9838	1.93902	11.9595
POPTR_0001s11370.1	1006.67	1080.1	1112.73	1246.05	1303.06	1236.42		0.891918	1.43602		0.970549	1.51338						1.49494
POPTR_0001s11380.1	131.743	72.919	90.74	261.76	30.735	55.223
POPTR_0001s11390.1	3296.03	975.669	622.669	1524.81	1440.55	361.179							2.48278
POPTR_0001s11400.1	472.371	217.423	159.437	404.014	294.448	112.65
POPTR_0001s11410.1	267.113	356.833	341.767	441.848	353.644	192.358	1.24073	2.67575					6.20694	1.7501
POPTR_0001s11420.1	9206.88	8881.24	9396.67	8518.03	8617.44	10062.2	13.648	0.891918	7.18009	8.78403	15.5288	12.1071	12.4139	1.7501	5.89734	12.9474	17.4512	11.212
POPTR_0001s11430.1	106.996	128.312	132.771	133.438	125.67	173.617
POPTR_0001s11440.1	7462.74	8252.6	8429.88	8476.81	8499.54	7849.7	7.44439	10.703	2.87204	8.78403	8.73494	6.81022	2.48278	9.62556	4.42301	6.97165	10.6646	5.97976
POPTR_0001s11450.1	43.902	36.29	33.191	35.613	36.847	36.408
POPTR_0001s11460.1	3318.24	2637.27	3994.24	1847.45	1911.63	3951.29							4.96556
POPTR_0001s11470.1	557.88	369.536	349.985	433.599	273.947	205.278		0.891918
POPTR_0001s11480.1	210.53	136.306	153.484	184.308	225.323	172.545		0.891918
POPTR_0001s11490.1	239.506	278.893	344.741	307.925	321.17	294.686
POPTR_0001s11500.1	668.061	534.169	986.026	570.026	472.751	427.312
POPTR_0001s11510.1	46.343	59.733	47.421	59.693	53.484	53.459
POPTR_0001s11520.1	1002.92	1314.81	1285.63	1274.56	1183.1	1459.82	1.24073
POPTR_0001s11530.1	176.838	248.771	237.685	227.821	262.189	276.108
POPTR_0001s11540.1	1369.35	1735.46	1612.19	1924.17	1660.62	1573.24					0.970549
POPTR_0001s11550.1	4979.73	5591.06	6008.12	4864.81	5942.1	5952.89	1.24073	7.13534	5.74407	1.95201	6.79384	8.3236		7.00041			8.72558	5.97976
POPTR_0001s11560.1	10620.2	12286.8	11942.1	12544.6	11971.1	8478.27	1.24073			0.976003	1.9411	2.27007
POPTR_0001s11560.2	10874.5	12838.3	12052.5	12817.2	12385.5	8540.38
POPTR_0001s11560.3									2.87204	0.976003	2.91165	1.51338			2.94867
POPTR_0001s11560.4	11090.1	13084.9	13223.7	12491.6	12085.7	8435.42		0.891918		0.976003	0.970549	1.51338				1.9919
POPTR_0001s11570.1	1517.38	1440.95	1331.08	1062.74	1318.68	1342.88	2.48146	2.67575	1.43602	2.92801	1.9411	1.51338		9.62556		1.9919		1.49494
POPTR_0001s11580.1	35.415	35.584	33.472	32.871	38.652	36.476
POPTR_0001s11590.1	2564.39	2844.74	2494.31	2282.88	2859.22	3043.67	1.24073	0.891918	1.43602	0.976003	1.9411	2.27007
POPTR_0001s11590.2	5450.11	5182.38	5640.7	4642.59	5095.38	7020.53											1.93902
POPTR_0001s11600.1	23352	24944.3	27403.4	25437.7	27547.7	25608.6	83.129	95.4352	122.062	103.456	100.937	175.552	81.9317	96.2556	126.793	110.55	103.738	177.898
POPTR_0001s11610.1	94.022	91.989	109.791	93.933	126.562	84.061
POPTR_0001s11620.1	1065	922.144	1189.43	1056.46	1209.85	747.438		0.891918		0.976003	0.970549
POPTR_0001s11630.1	42.035	53.435	69.879	42.194	46.367	54.444
POPTR_0001s11640.1	1062.76	1304.23	1862.55	1297.45	1433.1	1536.51		0.891918	1.43602	0.976003		2.27007						1.49494
POPTR_0001s11650.1	194.125	168.619	209.752	173.767	202.648	263.901
POPTR_0001s11660.1	502.098	601.098	567.74	757.49	580.346	383.24
POPTR_0001s11670.1	64.636	109.077	99.466	96.118	71.03	86.423
POPTR_0001s11680.1	79.837	98.909	74.097	94.34	89.681	100.13
POPTR_0001s11690.1	89.627	89.133	85.044	104.876	90.766	100.632
POPTR_0001s11700.1	59.114	58.382	56.851	57.337	55.581	59.269
POPTR_0001s11710.1	3850.72	3755.56	3825.95	3825.61	3706.1	3749.78			1.43602							1.9919
POPTR_0001s11720.1	6265.45	8024.03	7202.38	6964.07	6414.93	7446.17	1.24073	3.56767	1.43602	3.90401	7.76439	1.51338	3.72417	6.12536	4.42301	10.9555	12.6036	9.71711
POPTR_0001s11730.1	64.429	65.358	65.848	57.337	67.531	58.829
POPTR_0001s11740.1	1519.15	1350.86	1468.87	1430.55	1321.72	1701.17				0.976003		0.756691			2.94867
POPTR_0001s11750.1	88.974	98.721	65.358	85.757	93.354	116.447
POPTR_0001s11760.1	159.158	222.761	202.648	325.741	201.99	151.773
POPTR_0001s11770.1	4980.32	5017.66	5830.1	4138.85	5526.31	4457.45	1.24073	0.891918	1.43602	4.88002	3.8822	0.756691				4.97975	3.87804	1.49494
POPTR_0001s11780.1	1293.37	1356.96	1348.24	1334.83	1258.73	1483.87		2.67575		0.976003		2.27007	2.48278	1.7501				2.24241
POPTR_0001s11790.1	84.988	85.317	76.481	84.96	90.318	84.995
POPTR_0001s11800.1	4169.85	4734.35	4803.62	4491.48	4865.88	6353.17	9.92585	12.4869	21.5403	12.688	10.676	27.2409	9.93111	11.3757	20.6407	12.9474	10.6646	28.4039
POPTR_0001s11810.1	1691.99	1393.24	1935.77	1477.88	1496.52	1370.38		0.891918			0.970549	1.51338
POPTR_0001s11810.2	1446	1260.1	1737.81	998.455	1284.95	1171.69												1.49494
POPTR_0001s11820.1	2415.24	1928.57	2209.28	2418.66	2406.76	2886.2	6.20365	0.891918	8.61611	0.976003		2.27007	7.44833		10.3203			1.49494
POPTR_0001s11830.1	626.669	319.384	506.426	473.424	432.33	588.455	1.24073		1.43602	0.976003						1.9919
POPTR_0001s11840.1	412.037	293.818	340.923	334.246	384.787	533.03
POPTR_0001s11840.2	226.607	187.844	233.269	243.567	245.992	259.954
POPTR_0001s11850.1	757.312	810.598	741.344	844.895	895.74	551.292	1.24073	0.891918
POPTR_0001s11860.1	6286.69	7663.53	4492.1	5897.36	5451.61	6581.03	28.5368	56.1908	28.7204	46.8482	39.7925	68.1022		60.3785		46.8097	34.9023	59.0501
POPTR_0001s11860.2	5803.6	6989.81	4358.24	5551.65	5507.88	6656.13
POPTR_0001s11860.3	11605	12269.6	8513.52	11014.3	10388.5	12523
POPTR_0001s11860.4
POPTR_0001s11860.5							21.0924	46.3797	22.9763	38.0641	32.9987	54.4818
POPTR_0001s11860.6	10221.3	11197.9	6478.2	9886.1	8816.88	11554
POPTR_0001s11860.7	10679.1	11107.6	7619.28	9404.6	8751.74	10646.5							6.20694	4.37526	2.94867		13.5731	12.707
POPTR_0001s11860.8							22.3332	42.8121	25.8483	38.0641	24.2637	51.455	23.5864		26.538	8.96355		7.4747
POPTR_0001s11870.1	6146.19	5690.06	5105.17	5322.53	5190.54	5672.74	1.24073	4.45959	4.30805	0.976003	0.970549	4.54015		1.7501	2.94867			3.73735
POPTR_0001s11880.1	284.033	174.652	326.955	162.791	223.729	190.244	1.24073			0.976003
POPTR_0001s11890.1	3839.06	4683.95	4827.44	4480.81	4327.58	4147.28	2.48146	1.78384	1.43602	0.976003	1.9411	1.51338		1.7501	2.94867	1.9919		2.24241
POPTR_0001s11900.1	381.63	234.656	307.743	139.296	220.536	266.354	1.24073	1.78384	1.43602			0.756691
POPTR_0001s11910.1	752.026	758.444	762.848	912.438	871.598	755.97		1.78384				0.756691		3.5002
POPTR_0001s11920.1	3576.38	3755.57	4075.31	4059.74	3417.03	2230.99	11.1666	7.13534	10.0521	3.90401	4.85274	3.02677	11.1725	7.00041	11.7947	3.9838	3.87804	2.98988
POPTR_0001s11930.1	1544.6	2433.19	2703.17	2732.24	2758.02	1090.19	2.48146			0.976003
POPTR_0001s11940.1	49.609	70.128	45.087	62.789	60.521	57.651
POPTR_0001s11950.1	14203.7	16031.6	15647.8	13913.7	16377.1	14689.5	22.3332	20.5141	34.4644	14.64	18.4404	27.2409	36.0003	22.7513	39.8071	18.9231	26.1768	32.8887
POPTR_0001s11960.1	3009.1	2440.17	2984.31	2357.3	2328.53	1813.34	1.24073
POPTR_0001s11970.1	208.641	250.651	219.058	275.767	226.466	195.442
POPTR_0001s11980.1	64.058	57.533	59.923	55.948	46.946	56.172
POPTR_0001s11990.1	22698.5	23280.8	24092.2	23698.8	24252.1	22062														x	x	x
POPTR_0001s11990.2	23606.1	26449.9	24589.4	23448.3	24462.5	21907	78.166	57.0827	54.5687	57.5842	53.3802	52.9684	129.104	84.88	107.626	115.53	106.646	108.383
POPTR_0001s11990.3	22576.5	24733.6	23799.2	25420.1	25153.4	23518.4	60.7958	33.8929	43.0805	43.9201	42.7042	43.8881	2.48278		2.94867	1.9919	2.90853	6.72723
POPTR_0001s12000.1	121.836	67.976	111.739	62.237	100.414	86.385
POPTR_0001s12010.1	6264.67	4540.95	5848.95	4965.49	4776.24	6191.92	1.24073	2.67575	7.18009	2.92801	6.79384	3.02677	2.48278	14.0008	14.7434	4.97975	12.6036	8.96964
POPTR_0001s12020.1	6035.58	6222.88	5774.06	6666.17	6464.28	3884.47	6.20365		2.87204	1.95201	2.91165	0.756691	6.20694		4.42301	1.9919	1.93902
POPTR_0001s12030.1	911.668	1098.71	1571.95	1042.29	1424.38	919.169
POPTR_0001s12040.1	2900.67	2610.7	2693.97	2608.64	2715.18	2400.72		0.891918								2.98785		1.49494
POPTR_0001s12050.1	2669.55	2561.16	2520.17	2415.07	2724.95	2329.28	1.24073	1.78384		0.976003	1.9411	0.756691
POPTR_0001s12050.2
POPTR_0001s12050.3
POPTR_0001s12050.4																	2.90853	1.49494
POPTR_0001s12060.1	2869.12	2178.76	2206.22	2075.08	2124.72	2448.7								3.5002
POPTR_0001s12060.2	4143.24	3358.81	3476.03	3209.81	3519.1	3197.73
POPTR_0001s12070.1	105.323	176.408	149.483	166.009	184.269	126.42					0.970549
POPTR_0001s12080.1	62.163	68.695	68.92	72.53	72.091	80.344
POPTR_0001s12090.1	29.194	29.162	29.517	31.581	30.735	34.43
POPTR_0001s12100.1	137.9	215.794	212.172	233.448	216.133	127.858
POPTR_0001s12110.1	1210.41	864.169	934.098	723.213	1243.5	874.098					0.970549
POPTR_0001s12110.2														6.12536	10.3203	1.9919	4.84755	1.49494
POPTR_0001s12120.1	638.406	646.014	881.383	566.598	680.7	459.883											2.90853
POPTR_0001s12130.1	4597.2	5864.1	6329.53	5661.53	6678.85	5874.74
POPTR_0001s12140.1	6868.13	8261.63	8601.09	7568.44	8299.91	7791.11	2.48146	0.891918				0.756691	8.68972	5.25031	7.37168	1.9919	3.87804	8.22217
POPTR_0001s12150.1	285.314	334.669	443.593	391.598	222.226	244.282
POPTR_0001s12150.2	4013.97	3245.89	4153.78	4086.47	3466.73	5297.32	1.24073	1.78384				0.756691						1.49494
POPTR_0001s12160.1	278.875	346.383	420.169	319.67	254.481	318.813
POPTR_0001s12170.1	234.157	213.976	365.45	306.512	288.082	409.598				0.976003
POPTR_0001s12180.1	264.169	398.883	349.741	553.098	448.02	532.19
POPTR_0001s12190.1	440.74	281.916	436.057	295.03	410.231	476.74	2.48146
POPTR_0001s12200.1	416.133	342.972	361.383	323.034	344.994	484.152	4.96292	2.67575		0.976003	0.970549		4.96556	1.7501
POPTR_0001s12210.1	4317.2	6892.03	7306.54	6991.82	9039.46	5414.65					1.9411	2.27007						2.24241
POPTR_0001s12220.1	15597.4	16407.6	15836.7	13601.3	14906.2	17239.9	11.1666	12.4869	5.74407	9.76003	7.76439	18.9173
POPTR_0001s12220.2													13.6553	17.501	10.3203	8.96355	6.78657	22.4241
POPTR_0001s12230.1	5402.42	5114.78	5918.67	5961.54	6438.67	7538.45	12.4073	4.45959	2.87204	8.78403	9.70549	9.83699	14.8967	4.37526	2.94867	8.96355	8.72558	11.212
POPTR_0001s12240.1	58.633	72.576	56.014	56.088	56.6	55.001
POPTR_0001s12250.1	341.059	426.455	498.098	474.986	407.649	416.419
POPTR_0001s12260.1	1074.3	1054.67	1746.61	1082.38	1370.96	993.76		0.891918
POPTR_0001s12260.2
POPTR_0001s12270.1	127.904	231.523	182.522	156.447	262.24	196.266
POPTR_0001s12280.1	49.609	54.078	53.934	58.829	48.679	59.588
POPTR_0001s12290.1	203.858	277.036	253.912	236.258	226.664	214.983
POPTR_0001s12300.1	5126.03	5799.49	5498.53	6626.31	6567.31	4587.79	2.48146	0.891918		0.976003			4.96556	2.62515	2.94867	5.9757	4.84755	3.73735
POPTR_0001s12310.1	103.588	78.173	82.983	87.602	121.852	96.264	2.48146						2.48278
POPTR_0001s12320.1	883.545	531.934	773.026	487.597	500.124	723.205		1.78384
POPTR_0001s12330.1	8497.47	7579.65	6719.31	8332.2	8183.67	7349.17	4.96292	2.67575	2.87204	2.92801	9.70549	6.05353	3.72417			4.97975	9.69509	5.23229
POPTR_0001s12340.1	148.229	148.104	153.689	160.681	168.403	184.38
POPTR_0001s12350.1	200.157	96.025	199.875	94.994	168.109	139.366
POPTR_0001s12360.1	5951.35	7641.03	6239.56	8658.45	8296.67	7198.84	4.96292	3.56767		5.85602	3.8822	4.54015	6.20694	3.5002		6.97165	6.78657	7.4747
POPTR_0001s12370.1	36.965	49.715	40.085	47.596	42.775	40.535
POPTR_0001s12380.1	459.883	178.227	250.019	209.37	253.821	330.241
POPTR_0001s12390.1	3182.53	3573.85	4010.24	3389.43	3694.81	4336.35		0.891918	1.43602	4.88002	4.85274	6.81022
POPTR_0001s12390.2
POPTR_0001s12390.3																5.9757	4.84755	3.73735
POPTR_0001s12400.1	1702.45	1559.57	1427.73	1515.78	1388.31	1936.8		1.78384	1.43602	0.976003	0.970549	1.51338						1.49494
POPTR_0001s12410.1	1663.61	1760.01	2143.56	2095.75	1973.53	1596.88	1.24073			0.976003		1.51338						1.49494
POPTR_0001s12420.1	446.679	181.286	479.169	227.185	245.183	814.633	2.48146	0.891918	1.43602			0.756691
POPTR_0001s12430.1	1454.6	1363.73	1235.32	1340.62	1444.91	1564.26				0.976003
POPTR_0001s12440.1	1604.12	1151.95	1132.74	1287.11	1264.52	1439.98			1.43602		0.970549	1.51338
POPTR_0001s12450.1	2656.95	3245.43	3004.19	3603.96	3477.52	2836.03	3.72219	0.891918			1.9411	1.51338	2.48278
POPTR_0001s12450.2	3176.95	3317.61	3067.09	3482.1	3240.22	2904.53							2.48278
POPTR_0001s12460.1	77.912	97.445	96.581	108.147	108.105	98.947
POPTR_0001s12470.1	2431.63	1867.6	2399.1	2149.1	1882.38	1541.1		0.891918	4.30805	2.92801		1.51338			2.94867			1.49494
POPTR_0001s12480.1	2026.08	2266.88	1980.99	2751.97	2542.17	2107.35
POPTR_0001s12480.2	7730.67	7720.44	7044.78	8965.33	9420.09	7971.78	3.72219	7.13534	7.18009	2.92801	3.8822	4.54015	2.48278	7.00041	8.84601	1.9919	2.90853	4.48482
POPTR_0001s12490.1	116.705	119.293	128.175	145.492	141.705	172.201
POPTR_0001s12500.1	2138.06	2019.95	2344.95	1681.04	2089	1915.72	2.48146	0.891918	4.30805		4.85274	2.27007	4.96556		7.37168		7.75608	1.49494
POPTR_0001s12510.1	2139.95	2019.63	1949.57	2329.13	2328.45	2501.51		0.891918		0.976003	0.970549
POPTR_0001s12520.1	4017.77	3644.38	3787.53	4180.91	4010.66	4506.66	1.24073	4.45959	2.87204	0.976003	8.73494	5.29684		6.12536		2.98785	12.6036	6.72723
POPTR_0001s12530.1	561.086	262.593	210.535	250.809	204.848	269.282	1.24073
POPTR_0001s12540.1	7013.65	6973.17	6192.33	6722.47	6782.13	8116.24	3.72219	8.02726	5.74407	6.83202	7.76439	9.0803	2.48278	6.12536	5.89734	9.9595	9.69509	11.212
POPTR_0001s12550.1	11191.7	10396.7	9836.73	11407.1	10298.4	9790.59	14.8888	6.24343	5.74407	7.80803	8.73494	4.54015	17.3794	7.00041	2.94867	7.9676	9.69509	11.9595
POPTR_0001s12560.1	4192.88	3361.67	3301.38	4086.35	3419.84	3840.38	1.24073	0.891918	1.43602	3.90401	0.970549	1.51338				2.98785
POPTR_0001s12570.1	3308.68	4033.47	3347.04	4356.08	3984.6	3426.09	1.24073	6.24343	1.43602	4.88002	2.91165	3.02677		4.37526		2.98785		8.22217
POPTR_0001s12580.1	5166.38	4157.23	3807.88	4157.1	3861.13	4079.5	22.3332	8.91918	8.61611	10.736	10.676	9.0803		7.00041	5.89734	5.9757	4.84755	11.9595
POPTR_0001s12590.1	1408.39	1779.16	1702.1	2063.21	1958.18	1297.59	1.24073	3.56767	2.87204	1.95201	1.9411	1.51338
POPTR_0001s12600.1	1898.47	1678.38	1950.31	1949.45	2213.01	1289.12				1.95201	1.9411	0.756691				1.9919	1.93902
POPTR_0001s12610.1	542.799	539.103	415.955	547.999	668.533	510.601
POPTR_0001s12620.1	388.138	303.509	334.844	306.147	292.921	342.763
POPTR_0001s12630.1	17377.9	21354.7	20565.2	20556.8	21155.2	17861.4	40.9441	36.5686	51.6967	35.1361	35.9103	30.2677	44.69	42.8775	66.3451	46.8097	46.5365	35.8785
POPTR_0001s12640.1	2003.7	959.383	1106.28	1067.45	802.026	741.883	1.24073	0.891918		1.95201		1.51338
POPTR_0001s12650.1	1016.71	555.455	937.09	597.883	528.098	1524.73			8.61611						8.84601
POPTR_0001s12660.1	4094.46	3894.03	4153.99	4977.24	4600.13	2830.35		0.891918	4.30805	2.92801	2.91165	0.756691
POPTR_0001s12670.1	5720.07	6552.43	6472.31	7789.53	7520.6	4799.67									4.42301	1.9919	1.93902
POPTR_0001s12680.1	1312.76	2068.7	2366.89	2080.99	1719.9	1445.97		0.891918	1.43602			0.756691
POPTR_0001s12690.1	102.167	90.505	207.063	119.94	145.371	159.177		1.78384		0.976003		1.51338		1.7501				0.74747
POPTR_0001s12700.1	145.266	75.925	85.044	87.399	72.84	78.576
POPTR_0001s12710.1	5506.1	5256.03	8515.22	6151.99	5220.95	6275.81	3.72219	4.45959	2.87204	0.976003	0.970549	5.29684	3.72417	3.5002				2.24241
POPTR_0001s12720.1	3078.85	3270.67	3443.38	3516.36	3181.21	3227.41
POPTR_0001s12730.1	6507.15	9925.31	10433.3	9763.28	9487.53	7216.25
POPTR_0001s12740.1	372.813	230.209	304.22	288.175	276.177	245.778
POPTR_0001s12750.1	2246.5	1427.95	2316.95	1379.1	1828.67	1784.94
POPTR_0001s12760.1	46.308	61.263	48.272	52.662	57.083	58.092
POPTR_0001s12770.1	45.086	56.057	50.595	57.337	66.119	66.16
POPTR_0001s12780.1	107.1	116.779	110	135.696	123.406	147.063
POPTR_0001s12790.1	449.865	444.455	559.718	516.253	475.621	487.223
POPTR_0001s12800.1	895.539	836.617	720.925	772.383	529.75	645.74	2.48146	2.67575	1.43602	5.85602		3.02677				3.9838		1.49494
POPTR_0001s12810.1	481.186	373.495	282.685	379.383	342.812	322.098												1.49494
POPTR_0001s12820.1	179.284	118.976	136.306	98.418	129.333	90.483
POPTR_0001s12830.1	202.577	160.55	354.852	213.277	150.102	725.577		0.891918	1.43602			0.756691
POPTR_0001s12840.1	8545.49	9031.6	10403.3	9173.75	9880.08	7056.81	7.44439	5.35151	10.0521	5.85602	11.6466	3.02677	9.93111	4.37526	10.3203	6.97165	11.6341	3.73735
POPTR_0001s12850.1	36.052	38.316	43.009	32.186	38.471	34.694
POPTR_0001s12860.1	3284.79	2905.41	3465.57	1875.78	3155.57	2916.47	3.72219	0.891918	2.87204	0.976003		3.02677	3.72417					1.49494
POPTR_0001s12870.1	2067.29	1969.85	2770.48	2592.67	2598.45	2877.88		5.35151	4.30805	1.95201	2.91165	6.05353		5.25031	2.94867	1.9919		5.97976
POPTR_0001s12880.1	1909.7	1192.18	1442.6	1447.75	1346.41	1474.45		0.891918	1.43602	3.90401		1.51338				1.9919		1.49494
POPTR_0001s12890.1	2183.41	2221.1	2454.74	2560.89	2337.7	3661.75		0.891918	4.30805		2.91165	5.29684		1.7501	2.94867			4.48482
POPTR_0001s12900.1	2614.78	3307.31	3345.71	3844.38	3588.18	1679.35	1.24073	1.78384		0.976003		1.51338
POPTR_0001s12910.1	946.312	1591.13	1727.35	1522.49	1195.31	1935.39
POPTR_0001s12920.1	2867.09	2276.56	1978.1	2699.31	2329.78	2820.08	3.72219	2.67575		0.976003	1.9411	1.51338	8.68972		4.42301			2.24241
POPTR_0001s12920.2	5218.81	5628.74	4534.1	5495.56	5347	5254.1	2.48146	2.67575		0.976003	1.9411	2.27007		2.62515			1.93902	2.98988
POPTR_0001s12930.1	7090.9	8169.74	7596.17	7378.28	7706.89	8727.53	7.44439	7.13534	4.30805	6.83202	5.82329	6.05353	13.6553	2.62515		1.9919		11.212
POPTR_0001s12940.1	10058.9	8100.03	5186.59	9085.2	7495.35	7600.23	11.1666	7.13534	2.87204	10.736	3.8822	9.0803	11.1725	8.75051	2.94867	10.9555	2.90853	8.22217
POPTR_0001s12950.1	9182.41	9338.06	9654.03	9088.81	9583.01	10490.7	3.72219	7.13534	7.18009	6.83202	6.79384	11.3504		9.62556	8.84601	6.97165	1.93902	9.71711
POPTR_0001s12950.2	7020.72	6648.52	6262.31	6058.44	6668.99	6753.81							3.72417		2.94867		5.81706	3.73735
POPTR_0001s12960.1	10952.6	8198.81	7451.95	8470.53	8479.06	9373.28	16.1295	12.4869	10.0521	21.4721	17.4699	19.674	16.1381	4.37526	14.7434	21.9109	17.4512	19.4342
POPTR_0001s12970.1	11472	9696.58	9619.59	8392.28	9939.01	13036.8	16.1295	20.5141	20.1043	12.688	27.1754	18.1606	19.8622	23.6264	28.0124	17.9271	29.0853	24.6665
POPTR_0001s12980.1	314.242	294.314	200.326	210.68	251.984	237.012
POPTR_0001s12990.1	1955.81	1767.01	2534.74	2286.24	1690.7	2205.03
POPTR_0001s13000.1	132.671	180.705	143.315	172.848	153.419	142.178
POPTR_0001s13010.1	1343.38	1876.85	1661.67	1840.85	2082.13	2003.94
POPTR_0001s13020.1	1666.09	1525.8	1782.05	1609.84	1585.88	1478.4	1.24073		1.43602	1.95201	1.9411	1.51338					1.93902	1.49494
POPTR_0001s13030.1	2113.6	1295.98	1378.69	1115.49	1187.24	2165.31	3.72219	0.891918	2.87204	1.95201	1.9411	1.51338	2.48278				1.93902
POPTR_0001s13040.1	37.217	45.034	39.213	40.858	42.081	41.504
POPTR_0001s13050.1	2336.31	1757.81	2566.48	1955.93	2036.81	2091.24				0.976003
POPTR_0001s13060.1	1485.31	1308.08	1180.84	1371.55	1240.6	1451.32
POPTR_0001s13070.1	2741.15	2253.95	2347.92	1911.74	1962.38	2605.55								6.12536	2.94867			2.24241
POPTR_0001s13080.1	382.195	433.683	579.483	621.843	605.703	599.025		0.891918
POPTR_0001s13090.1	436.026	464.091	375.265	337.42	417.38	620.72	1.24073		1.43602	0.976003	2.91165							2.24241
POPTR_0001s13100.1	20990.5	22259.7	29424.2	18667.8	23910.6	24584.4	44.6663	54.407	97.6492	21.4721	51.4391	111.99	50.8969	56.8783	106.152	27.8866	63.9876	119.595
POPTR_0001s13110.1	3893.24	2769.47	1883.67	2210.7	2316.53	3540.34	6.20365	1.78384	1.43602	0.976003	2.91165	3.78346	3.72417	1.7501			3.87804	1.49494
POPTR_0001s13120.1	471.848	651.662	795.526	347.526	492.797	793.955			1.43602		0.970549
POPTR_0001s13130.1	938.433	857.135	1273.87	713.455	828.955	1235.85
POPTR_0001s13140.1	54.552	35.613	53.249	32.156	37.435	38.693
POPTR_0001s13150.1	1153.1	1002.67	1250.03	1097.54	1250.27	1165.69
POPTR_0001s13160.1	1358.24	1062.45	1293.95	1070.19	1022.09	1084.97		0.891918	1.43602			1.51338
POPTR_0001s13170.1	69.217	186.082	110.628	296.03	154.276	123.618
POPTR_0001s13180.1	786.433	614.683	520.247	520.455	400.669	670.812			1.43602	0.976003
POPTR_0001s13190.1	54.194	44.984	46.156	39.653	37.478	41.318
POPTR_0001s13200.1	2943.49	3769.26	3110.63	3189.46	3578.9	3329.64		0.891918		0.976003
POPTR_0001s13210.1	212.437	231.695	176.838	195.957	177.182	183.886
POPTR_0001s13220.1	357.502	466.883	403.74	368.669	250.067	241.572
POPTR_0001s13230.1	198.386	182.621	483.446	454.409	378.861	375.123
POPTR_0001s13240.1	4798.38	1975.38	1333.6	2995.95	2214.39	783.593	2.48146		1.43602	4.88002	1.9411	0.756691				2.98785
POPTR_0001s13250.1	154.194	175.041	167.581	207.053	161.925	242.949
POPTR_0001s13260.1	34.381	37.839	36.843	40.006	37.592	37.203
POPTR_0001s13270.1	46.335	48.984	48.666	53.85	51.392	77.059
POPTR_0001s13280.1	6532.83	10391.1	6854.56	6815.53	10410.5	3987.78										3.9838
POPTR_0001s13280.2	8304.03	11477.9	7407.03	7605.67	11048.5	4380.95
POPTR_0001s13290.1	657.276	792.139	793.126	952.294	819.703	729.642			1.43602
POPTR_0001s13300.1	6577.38	6522.38	7887.2	7476.67	6917.74	5870.17	2.48146	0.891918	5.74407			0.756691	2.48278
POPTR_0001s13310.1	421.826	485.312	498.098	374.699	475.24	479.812
POPTR_0001s13320.1	84.038	66.799	71.626	125.248	53.426	44.381
POPTR_0001s13330.1	366.169	400.863	358.505	506.24	521.74	464.621					0.970549	0.756691
POPTR_0001s13340.1	697.526	944.948	1002.46	881.976	1020.64	1183.85
POPTR_0001s13350.1	8032.04	9723.24	8977.69	9154.59	9091.63	8941.05	2.48146	4.45959	1.43602	2.92801	2.91165	2.27007	4.96556
POPTR_0001s13360.1	26.855	30.194	27.578	27.287	24.214	22.81
POPTR_0001s13370.1	31.781	32.42	33.917	40.065	37.366	37.203
POPTR_0001s13380.1	9843.25	9528.28	9512.24	9930.74	8863.07	12429.9	22.3332	6.24343	15.7962	11.712	7.76439	17.4039	18.6208		11.7947	9.9595	14.5426	18.6867
POPTR_0001s13390.1	823.74	934.455	553.282	1140.49	1096.44	472.847							3.72417					1.49494
POPTR_0001s13400.1	4121.42	3020.31	3103.24	3559.08	3741.07	3169.7	1.24073	2.67575	1.43602	5.85602	1.9411	6.05353		2.62515		4.97975		5.23229
POPTR_0001s13410.1	51.665	66.87	64.334	62.555	62.04	65.677
POPTR_0001s13420.1	4070.49	4268.45	3422.11	5432.6	3910.69	4557.49		1.78384	4.30805		5.82329	3.02677					1.93902
POPTR_0001s13430.1	259.763	341.007	201.025	392.186	255.261	242.255					0.970549
POPTR_0001s13440.1	55.443	49.837	46.475	45.754	54.377	59.647
POPTR_0001s13450.1	753.169	902.492	1002.46	895.269	887.435	1170.17
POPTR_0001s13460.1	1526.4	2961.01	2476.14	2854.84	2705.22	3428.44	1.24073	1.78384				4.54015		1.7501		1.9919		5.23229
POPTR_0001s13470.1	2375.05	2278.22	3080.48	2448.53	2272.22	2982.23	1.24073		2.87204	0.976003	1.9411	2.27007			2.94867		1.93902
POPTR_0001s13480.1	17704	17119	17206.5	17679.4	17481.8	19211.4	4.96292	6.24343	10.0521	9.76003	4.85274	9.83699	8.68972	1.7501	4.42301	10.9555		16.4443
POPTR_0001s13490.1	4633.31	2866.76	2819.3	3494	2766.51	4488.29	3.72219	2.67575	2.87204	7.80803	2.91165	7.56691	2.48278		2.94867	9.9595		6.72723
POPTR_0001s13500.1	1139.1	889.305	611.432	1233.75	761.201	974.716				0.976003
POPTR_0001s13510.1	1364.95	1764.24	1685.05	1558.38	1726.94	2247.63	1.24073	3.56767	5.74407	0.976003		2.27007		2.62515	5.89734			1.49494
POPTR_0001s13520.1	910.455	1295.77	1210.22	1221.24	1033.1	1298.42
POPTR_0001s13530.1	1815.65	1595.1	1541.03	1635.1	797.24	950.807	4.96292		1.43602	1.95201		1.51338	2.48278			1.9919		1.49494
POPTR_0001s13540.1	4545.67	7111.28	6589.78	7402.53	6673.95	6920.72
POPTR_0001s13540.2	1356.79	1984.11	1886.5	2319.61	1965.45	2054.17
POPTR_0001s13550.1	2657.95	2318.05	2999.12	2240.23	2962.86	2818.36		0.891918	1.43602		1.9411	3.02677						1.49494
POPTR_0001s13550.2	2427.42	2420.32	3051.66	2239.99	3118.81	2622.38											1.93902
POPTR_0001s13560.1	1906.72	2117.51	1797.4	2735.03	2462.31	1837.68
POPTR_0001s13570.1	74.829	56.665	46.001	49.897	53.471	53.812
POPTR_0001s13580.1	795.225	1118.94	1154.56	1013.68	1038.67	1534.2
POPTR_0001s13590.1	169.547	175.566	179.158	159.721	155.879	197.618
POPTR_0001s13600.1	249.523	498.001	332.455	496.989	447.74	294.458				0.976003
POPTR_0001s13610.1	248.276	448.653	407.765	397.669	387.798	346.955					0.970549
POPTR_0001s13620.1	2266.6	2318.76	2326.62	2566.17	2652.16	2736.63	4.96292	1.78384	1.43602		0.970549	1.51338	2.48278	1.7501
POPTR_0001s13630.1	1074.03	479.883	699.363	579.976	541.598	882.819						0.756691
POPTR_0001s13640.1	131.281	106.445	104.649	154.462	121.956	108.75
POPTR_0001s13650.1	107.025	115.174	101.215	116.162	109.262	106.531
POPTR_0001s13660.1	926.976	1473.67	347.037	1184.31	1911.67	1056.17								2.62515	2.94867	1.9919		5.23229
POPTR_0001s13670.1	11355.1	13061.7	15655.5	11065.8	13638.4	12933.2	7.44439	9.8111	11.4881	1.95201	6.79384	12.1071		3.5002	11.7947		6.78657	8.96964
POPTR_0001s13670.2	11194	13075.3	15930.6	10787	13661.8	13014.6							4.96556	6.12536
POPTR_0001s13680.1	910.455	1484.54	1495.61	1255.34	1590.52	900.883
POPTR_0001s13690.1	1054.27	1371.46	1747.12	2102.38	2012.66	1250.1
POPTR_0001s13700.1	2091.03	1151.81	1446.29	1138.38	1537.46	1344.45		2.67575		1.95201	3.8822	2.27007		3.5002		1.9919	1.93902	3.73735
POPTR_0001s13710.1	498.669	516.005	560.812	515.669	606.402	618.419
POPTR_0001s13720.1	87.003	67.589	97.761	102.294	90.6	54.469				0.976003
POPTR_0001s13730.1	4986.59	4805.1	5317.85	5655.07	5925.16	5186.74	1.24073	2.67575	2.87204	4.88002	1.9411	0.756691	4.96556	5.25031	2.94867	5.9757	3.87804	4.48482
POPTR_0001s13740.1	3898.55	2920.74	4241.12	2918.49	3076.56	6181.29	4.96292	3.56767	1.43602	0.976003	0.970549	6.81022		3.5002		1.9919		6.72723
POPTR_0001s13750.1	14577.8	12598.2	12195.3	14411.8	14511.2	9835.83	37.2219	33.001	27.2843	23.4241	17.4699	11.3504	45.9314	40.2524	26.538	34.8583	21.3292	14.2019
POPTR_0001s13760.1	1546.67	1258.06	1121.03	1442.31	1260.1	1980.12
POPTR_0001s13760.2							6.20365		1.43602	3.90401	3.8822	0.756691	6.20694			1.9919	1.93902
POPTR_0001s13770.1	4222.67	3646.43	3227.78	4168.05	3928.66	4711.66		1.78384	1.43602	0.976003			2.48278	1.7501
POPTR_0001s13780.1	502.098	743.44	612.479	802.455	725.789	831.418
POPTR_0001s13790.1	911.759	1000.53	1043.63	910.283	1033.04	1182.27		1.78384	2.87204			0.756691		1.7501	2.94867
POPTR_0001s13800.1	26433.2	23649.3	25497	23071.5	26043.5	30871							256.968	249.39	308.136	201.182	286.005	321.412		x	x	x	x
POPTR_0001s13800.2	36408.4	37380.9	39044	34385.5	37956.7	38225.6	176.184	189.979	169.45	109.312	149.465	179.336
POPTR_0001s13800.3							135.24	119.517	140.73	89.7923	121.319	139.988
POPTR_0001s13800.4	19002.3	19329.6	16771	16900.2	19183.3	21522
POPTR_0001s13800.5
POPTR_0001s13800.6							114.147	110.598	116.317	74.1763	101.908	120.314	24.8278	49.8779	5.89734	24.8988	12.6036	4.48482
POPTR_0001s13810.1	3514.1	2559.17	2840.31	3316.45	3786.38	2517.14	4.96292		1.43602	1.95201	0.970549	0.756691	3.72417		2.94867	1.9919
POPTR_0001s13820.1	51.665	49.361	47.96	37.502	44.107	40.287
POPTR_0001s13830.1	2168.93	2216.82	2530.17	2479.94	3431.29	2797.4	2.48146	0.891918		0.976003	0.970549	3.78346	4.96556					2.98988
POPTR_0001s13840.1	84.96	82.642	90.932	98.717	105.718	106.357
POPTR_0001s13850.1	625.833	1228.78	1126.53	1146.62	1409	1200.4
POPTR_0001s13860.1	5131.1	5238.54	4921.14	7320.1	4126.45	3030.03							2.48278				2.90853
POPTR_0001s13860.2	11201.7	10946.2	10807	13831.2	9859.44	9073.13	6.20365	6.24343	1.43602	10.736	7.76439	5.29684	6.20694	7.87546	4.42301	17.9271	6.78657	5.97976
POPTR_0001s13870.1	1619.61	884.866	1204.81	1030.1	1229.38	1805.03		1.78384	5.74407	0.976003	1.9411	2.27007		1.7501	5.89734			1.49494
POPTR_0001s13880.1	8605.88	8695.49	8417.47	10219.8	9129.67	9150.05	7.44439	4.45959	2.87204	3.90401	2.91165	3.78346	7.44833	3.5002
POPTR_0001s13880.2
POPTR_0001s13880.3	8027.6	7957.83	7576.36	8997.91	7996.79	7708.43	6.20365	3.56767	5.74407	3.90401	2.91165	5.29684			5.89734		1.93902	9.71711
POPTR_0001s13890.1	1019.81	919.562	953.883	881.427	930.351	1153.38	2.48146
POPTR_0001s13900.1	55.651	71.115	43.058	49.116	56.155	52.252
POPTR_0001s13910.1	169.275	169.372	192.838	181.32	161.529	182.294
POPTR_0001s13920.1	52.493	48.494	43.406	45.188	48.004	46.189
POPTR_0001s13930.1	10626.5	10568.5	10819.7	12684.2	12331.2	10193.6							3.72417	2.62515		1.9919	1.93902	7.4747
POPTR_0001s13940.1	23692.2	22360.8	21625.7	25609.5	22721.1	21361.7	9.92585	14.2707	12.9242	23.4241	15.5288	10.5937	11.1725	14.0008	11.7947	26.8907	15.5122	11.9595
POPTR_0001s13950.1	269.19	391.987	338.748	408.521	423.879	442.762
POPTR_0001s13960.1	1344.45	878.706	235.442	1066.21	967.641	724.447	1.24073	4.45959		3.90401	0.970549			2.62515	2.94867	4.97975
POPTR_0001s13970.1	365.098	310.04	293.958	325.599	405.887	223.333
POPTR_0001s13980.1	1641.76	1603.36	1734.53	1875.67	1735.13	1221.72	1.24073	0.891918	1.43602	3.90401	0.970549	2.27007			2.94867	2.98785		1.49494
POPTR_0001s13990.1	2356.08	3765.85	1563.28	3327.01	3738.24	2222.48		9.8111	1.43602	3.90401	6.79384	2.27007		10.5006		4.97975	6.78657
POPTR_0001s14000.1	575.955	498.24	401.098	692.669	527.12	739.205					1.9411						2.90853
POPTR_0001s14010.1	313.151	435.735	447.744	460.425	360.515	858.051
POPTR_0001s14020.1	10262.1	10874.5	11093.1	12065.6	11831.2	10038.7							2.48278					2.98988
POPTR_0001s14030.1	6739.2	6204.61	6956.53	7918.91	7278.34	7306.12	4.96292	2.67575	1.43602	5.85602	2.91165	2.27007		8.75051	5.89734	1.9919	11.6341	8.22217
POPTR_0001s14040.1	4597.86	3756.74	4399.89	4243.03	3607.94	3072.08	4.96292	8.02726	7.18009	2.92801	3.8822	1.51338	7.44833	10.5006	8.84601	1.9919	5.81706	2.98988
POPTR_0001s14050.1	48.593	56.488	53.197	47.386	43.242	40.23
POPTR_0001s14060.1	54.552	56.963	51.575	56.373	56.373	54.222
POPTR_0001s14070.1	208.683	191.048	199.934	187.998	206.619	191.72
POPTR_0001s14080.1	55.709	49.769	44.797	53.72	50.998	57.663
POPTR_0001s14090.1	648.255	635.276	553.573	737.753	684.853	935.843
POPTR_0001s14100.1	4277.89	4844.2	4369.66	3884.21	4516.31	3684.85	2.48146	8.02726		2.92801	1.9411	3.78346		7.87546		1.9919	1.93902	2.98988
POPTR_0001s14110.1	2925.89	3207.42	3358.71	3358.77	3746.8	3221.85	6.20365	3.56767		2.92801	1.9411	2.27007				4.97975
POPTR_0001s14110.2	4032.42	4463.46	4794.19	4644.95	4867.78	4042.88
POPTR_0001s14110.3	5176.97	5536.29	5915.01	5973.75	6653.9	5943.31	6.20365	3.56767	2.87204	1.95201	1.9411	2.27007		3.5002	2.94867
POPTR_0001s14110.4							6.20365	1.78384		0.976003	1.9411	1.51338
POPTR_0001s14110.5	2830.58	3197.22	3170.3	3593.06	3879.94	3138.53
POPTR_0001s14110.6							6.20365	1.78384		1.95201	1.9411	2.27007
POPTR_0001s14110.7													4.96556					2.24241
POPTR_0001s14120.1	4456.1	4079.6	3511.74	5136.39	4839.22	3949.67	3.72219	1.78384	10.0521	1.95201	4.85274	2.27007	8.68972	3.5002	7.37168	4.97975	9.69509	8.22217
POPTR_0001s14130.1	5633.6	5664.78	5638.31	7173.81	6167.21	6093.33	2.48146	3.56767		3.90401	2.91165		2.48278	4.37526		1.9919	1.93902
POPTR_0001s14140.1	324.165	319.04	437.026	387.312	274.68	453.812			1.43602
POPTR_0001s14150.1	71.351	73.308	72.142	67.736	55.07	63.895
POPTR_0001s14160.1	39.434	45.188	42.158	42.605	40.764	38.298
POPTR_0001s14170.1	179.233	332.638	252.489	218.032	231.876	298.172
POPTR_0001s14180.1	36.508	42.74	31.456	29.694	38.885	28.847
POPTR_0001s14190.1	297.217	495.779	358.846	445.169	491.557	499.812
POPTR_0001s14200.1	51.665	46.744	50.888	44.286	51.001	50.615
POPTR_0001s14210.1	238.15	329.562	281.391	287.175	261.941	274.885
POPTR_0001s14220.1	37.672	35.814	39.615	42.194	42.141	38.316
POPTR_0001s14230.1	6233.67	5861.08	5352.73	7326.72	6953.19	5623.56	1.24073	2.67575	10.0521	0.976003	11.6466	3.78346	7.44833	1.7501	11.7947	2.98785	12.6036	5.23229
POPTR_0001s14240.1	3075.69	1451.11	3713.67	1068.3	1156.39	1753.69			10.0521	1.95201	3.8822				2.94867		1.93902
POPTR_0001s14250.1	96.961	123.75	117.949	127.952	145.13	112.13
POPTR_0001s14260.1	17053.4	15797	17108.2	17626.2	16989.3	15645.4	13.648	19.6222	15.7962	12.688	22.3226	12.1071	14.8967	20.1262	19.1664	12.9474	20.3597	12.707
POPTR_0001s14270.1	27.108	28.72	25.882	25.962	27.648	28.706
POPTR_0001s14280.1	16992.3	16959.2	15787.7	16179.2	16076.4	16873.4	37.2219	53.5151	33.0284	45.8722	43.6747	55.9952	44.69	63.8787	48.6531	61.7489	61.0791	73.252
POPTR_0001s14290.1	4437.31	5628.6	5498.54	5552.6	5561.6	6199.78		1.78384	2.87204	0.976003	0.970549			1.7501	2.94867
POPTR_0001s14300.1	2522.7	2711.83	2183.1	2686.08	2886.7	2485.2	1.24073	0.891918		1.95201	0.970549	0.756691				1.9919	2.90853
POPTR_0001s14310.1	16769.7	20687.1	14808.8	21257.5	19036.8	16921.4	100.499	170.356	71.8009	160.065	176.64	49.1849	171.312	271.266	125.319	268.907	303.456	79.2318
POPTR_0001s14320.1	10629.9	13193.1	9002.73	10579.1	10394.7	9631.96	58.3144	90.9756	35.9005	68.3202	109.672	22.7007	28.5519	61.2536	16.2177	50.7935	81.4388	16.4443
POPTR_0001s14330.1	3338.49	2527.11	2703.45	2438.81	2469.65	3261.73								3.5002			2.90853	8.96964
POPTR_0001s14340.1	3561.42	3388.99	3882.37	2614.09	2734.5	2841.31		0.891918		0.976003		1.51338
POPTR_0001s14350.1	948.455	1316.95	1671.87	1225.45	1484.53	679.773		0.891918		0.976003	0.970549			1.7501
POPTR_0001s14360.1	3892.98	3409.76	3372.95	3780.43	3803.12	3808.86
POPTR_0001s14360.2	2145.65	2091.99	1986.42	2384.36	2193.45	2401.86	1.24073	1.78384	1.43602	1.95201	0.970549	2.27007	2.48278					3.73735
POPTR_0001s14370.1	60.683	43.512	83.683	48.979	54.747	55.566
POPTR_0001s14380.1	130.143	91.722	109.723	51.219	99.826	107.303
POPTR_0001s14390.1	45.072	45.003	45.158	42.122	47.447	44.957
POPTR_0001s14400.1	139.366	103.676	79.353	125.724	136.652	94.306
POPTR_0001s14410.1	16042.4	12777.9	11224.4	12209.6	12691.8	13465.7
POPTR_0001s14410.2							27.2961	16.9464	24.4123	15.6161	20.3815	27.9976	27.3106	14.8759	23.5894	16.9312	20.3597	29.1513
POPTR_0001s14420.1	9187.19	9822.07	9198.31	10322.2	9695.99	7729.34	9.92585	2.67575	5.74407	8.78403	5.82329	6.05353	11.1725	2.62515	7.37168	8.96355	4.84755	6.72723
POPTR_0001s14430.1	3520.76	3311.01	3355.99	4187.85	3637.38	3668.21	1.24073	0.891918		0.976003		0.756691
POPTR_0001s14440.1	33.566	28.419	28.475	26.048	29.829	30.11
POPTR_0001s14450.1	75.063	43.197	43.7	35.183	48.932	33.965
POPTR_0001s14460.1	73.422	88.27	77.105	75.848	82.119	78.576
POPTR_0001s14470.1	1145.22	979.669	973.064	1016.67	844.205	871.929
POPTR_0001s14470.2	1069.54	886.883	866.948	911.356	783.671	837.383
POPTR_0001s14470.3	911.526	845.535	792.205	852.99	667.321	896.447
POPTR_0001s14480.1	3426.18	4543.07	3940.73	4246.38	3984.6	4746.09				0.976003	0.970549	0.756691				0.99595		5.97976
POPTR_0001s14490.1	4246.67	5185.04	5329.5	5038.03	5751.39	5134.6	7.44439	5.35151	11.4881	7.80803	3.8822	7.56691	7.44833	4.37526	13.269	6.97165	1.93902	5.97976
POPTR_0001s14500.1	7434.39	6899.1	6715.1	7658.95	6893.78	7053.67	6.20365	0.891918	10.0521	8.78403	2.91165	5.29684	3.72417		8.84601	7.9676	2.90853	6.72723
POPTR_0001s14510.1	1266.81	1714.66	2749.73	1304.17	1602.81	1191.43
POPTR_0001s14520.1	143.549	210.25	145.485	191.02	217.844	200.12
POPTR_0001s14530.1	117.614	159.528	129.837	166.672	191.549	179.731
POPTR_0001s14540.1	111.403	127.956	97.084	86.67	80.882	74.166
POPTR_0001s14550.1	50.274	50.674	43.406	57.864	52.556	50.675
POPTR_0001s14560.1	3318.45	2936.1	2746.6	3295.21	3366.05	4400.58	6.20365	3.56767	1.43602	1.95201	3.8822	9.83699
POPTR_0001s14560.2																		2.98988
POPTR_0001s14560.3	3313.6	2964.05	2856.92	3105.98	3105.81	4517.99	1.24073	0.891918		0.976003	2.91165	6.05353						1.49494
POPTR_0001s14570.1	32.265	29.5	29.646	24.748	33.257	28.505
POPTR_0001s14580.1	3092.06	2523.04	2644.64	2432.3	2640.93	3561.31							3.72417					5.23229
POPTR_0001s14590.1	2762.94	2744.91	2575.45	3013.98	2943.57	3718.03												3.73735
POPTR_0001s14600.1	53.562	73.66	73.492	66.348	98.721	72.839
POPTR_0001s14610.1	176.707	215.622	248.465	246.529	214.943	288.636
POPTR_0001s14610.2	178.555	245.44	369.933	203.179	167.868	181.695
POPTR_0001s14620.1	1561.49	2097.95	1511.45	1276.94	1589.7	2231.03
POPTR_0001s14630.1	3428.7	4071.77	3867.96	2801.32	2874.37	4422.8	7.44439	3.56767	7.18009	2.92801	5.82329	6.81022	6.20694				1.93902	7.4747
POPTR_0001s14640.1	36.508	41.963	36.843	41.285	41.109	42.246
POPTR_0001s14650.1	7143.88	6909.55	7162.24	5651.6	6621.07	6723.76							21.1036	22.7513	32.4354	5.9757	1.93902	13.4545
POPTR_0001s14660.1	5360.53	5973.36	4942.43	4148.09	4743.44	5042.49	7.44439	17.8384	11.4881	8.78403	4.85274	6.05353	2.48278	4.37526		6.97165	8.72558	4.48482
POPTR_0001s14670.1	77.384	107.173	105.163	103.922	90.11	68.087
POPTR_0001s14680.1	305.451	133.66	206.712	141.413	213.235	220.047
POPTR_0001s14690.1	73.806	79.348	67.018	72.991	79.628	70.536
POPTR_0001s14700.1	74.829	90.54	69.749	93.053	66.339	85.126
POPTR_0001s14710.1	91.026	86.487	92.626	105.134	81.466	103.42
POPTR_0001s14720.1	1022.19	1004.49	1072.66	1068.36	1213.8	576.526
POPTR_0001s14730.1	1851.35	2029.81	2076.47	2010.16	2088.59	1570.39		0.891918
POPTR_0001s14730.2	3069.84	2873.45	2696.67	2716.4	2852.08	2991.42				0.976003		0.756691
POPTR_0001s14740.1	5090.1	6381.1	6974.53	6068.88	6212.74	5278.17		4.45959	1.43602	1.95201	2.91165	1.51338		5.25031		1.9919	2.90853
POPTR_0001s14740.2	5613.88	6884.14	7171.51	6432.1	6036.94	4957.61				0.976003		0.756691					2.90853	3.73735
POPTR_0001s14750.1	671.639	420.499	885.791	527.822	694.47	531.312					0.970549
POPTR_0001s14760.1	666.801	1105.24	1277.31	873.996	1242.45	493.833
POPTR_0001s14770.1	1260.36	1725	1980.36	1455.97	1862.5	694.955					0.970549	0.756691
POPTR_0001s14780.1	489.837	408.08	467.445	442.098	493.3	429.455		1.78384						1.7501
POPTR_0001s14790.1	4576.89	6527.48	5754.14	5840.95	6295.38	3926.39		2.67575	2.87204	1.95201	1.9411	2.27007		2.62515	4.42301	3.9838	1.93902	3.73735
POPTR_0001s14800.1	215.152	240.564	266.54	214.607	273.684	230.618
POPTR_0001s14810.1	1321.67	779.383	1310.49	782.883	1191.45	1424.38			2.87204	0.976003					2.94867
POPTR_0001s14820.1	3476.56	3309.53	3322.61	3928.44	3156.13	3007.95	1.24073		1.43602	1.95201	0.970549	4.54015				1.9919		4.48482
POPTR_0001s14830.1	46.343	43.16	36.261	44.695	60.621	44.666
POPTR_0001s14840.1	357.312	396.919	396.883	369.047	438.669	333.312
POPTR_0001s14850.1	234.771	182.621	193.537	179.363	130.367	189.752		0.891918
POPTR_0001s14860.1	4101.77	5429.7	5809.06	5134.35	5306.1	4508.65
POPTR_0001s14870.1	9149.87	9307.28	10026.8	9853.66	9450.53	6448.69	3.72219	7.13534	5.74407	7.80803	6.79384	4.54015	3.72417	7.87546	7.37168	9.9595	7.75608	4.48482
POPTR_0001s14880.1	715.063	522.618	614.883	581.614	690.119	646.224			4.30805		0.970549				4.42301		1.93902
POPTR_0001s14890.1	2143.12	2742.03	2034.13	3359.31	2074.99	3063.95	1.24073	0.891918		0.976003		1.51338				1.9919
POPTR_0001s14900.1	821.229	557.49	806.194	535.74	697.598	703.812					1.9411
POPTR_0001s14910.1	2128.69	2870.31	2008.03	2766.74	1875.05	2970.38	1.24073			0.976003		1.51338						5.97976
POPTR_0001s14920.1	2912.78	2861.09	2824.6	2757.68	2403.57	3356.45		0.891918	1.43602	8.78403	1.9411	3.02677				5.9757		2.24241
POPTR_0001s14930.1	86.054	69.744	93.748	79.36	69.988	79.837
POPTR_0001s14940.1	14499.9	15390.1	11758.7	18628.1	11544.1	15185.4
POPTR_0001s14950.1	2441.26	3144.61	2310.14	3899.88	2400.4	3316.81
POPTR_0001s14960.1	50.641	72.17	55.252	57.686	61.509	54.469
POPTR_0001s14970.1	1606.43	1779	1299.09	1961.51	1250.06	1964.98
POPTR_0001s14980.1	5311.31	5037.92	4267.38	4960.23	4333.45	5334.1
POPTR_0001s14990.1	36.933	45.409	48.275	52.855	46.846	54.617
POPTR_0001s15000.1	541.49	385.492	593.259	338.765	429.455	610.312					0.970549
POPTR_0001s15010.1	102.395	123.353	92.153	97.652	132.497	107.33
POPTR_0001s15020.1	876.656	600.962	1064.52	534.223	667.823	373.459
POPTR_0001s15030.1	3522.52	2607.91	3258.24	2392.21	2585.24	2101.16				0.976003			2.48278
POPTR_0001s15040.1	562.547	538.24	686.672	476.164	518.394	547.383	1.24073					0.756691
POPTR_0001s15040.2	567.08	476.455	609.142	410.786	649.824	454.971
POPTR_0001s15050.1	5688.98	6095.88	5362.18	6027.31	7227	6021.61	4.96292	4.45959	5.74407	6.83202	14.5582	7.56691	6.20694	4.37526	5.89734	8.96355	15.5122	8.22217
POPTR_0001s15060.1	1885.41	1909.46	1536.75	2163.81	2211.24	2228
POPTR_0001s15070.1	3047.06	2882.93	2460.75	3162.24	3302.17	2783.45		0.891918					4.96556		2.94867		1.93902
POPTR_0001s15080.1	366.768	625.701	455.968	556.669	552.598	539.383
POPTR_0001s15090.1	1054.73	1314.81	1428.74	1442.91	1291.24	1448.74
POPTR_0001s15100.1	58.133	53.832	63.437	46.914	56.8	64.499
POPTR_0001s15110.1	1102.81	1496.24	1853.6	1113.08	1582.17	1337.1	1.24073				0.970549
POPTR_0001s15120.1	77.286	89.227	80.49	86.381	76.313	78.977
POPTR_0001s15130.1	55.366	77.235	63.459	62.543	55.745	60.412
POPTR_0001s15140.1	11667.5	13487.5	12455.7	12740.5	12198.5	12697.5	21.0924	8.91918	18.6682	21.4721	14.5582	23.4574	26.0692	19.2511	23.5894	40.834	31.0243	29.8988
POPTR_0001s15150.1	244.116	98.476	315.887	126.443	105.704	273.004
POPTR_0001s15160.1	232.806	186.412	218.661	276.871	254.677	239.934
POPTR_0001s15170.1	3169.06	3899.04	3702.24	4289.14	3869.67	5628.42		1.78384	5.74407	3.90401	3.8822	7.56691		1.7501	5.89734	1.9919	1.93902	9.71711
POPTR_0001s15180.1	10959.7	12267.1	10773	12427.9	11825.5	10749.9	7.44439	13.3788	11.4881	22.4481	15.5288	18.9173	6.20694	14.0008	11.7947	22.9069	19.3902	19.4342
POPTR_0001s15190.1	159.158	89.428	117.036	64.586	95.819	91.308
POPTR_0001s15200.1	2927.64	2832.88	2941.15	3005.16	2695.87	2439.53	1.24073	1.78384		2.92801		2.27007	2.48278	1.7501			1.93902	3.73735
POPTR_0001s15210.1	47.285	49.976	54.773	45.188	53.602	47.831			1.43602
POPTR_0001s15220.1	997.098	848.955	714.388	775.163	647.832	860.24						0.756691		1.7501
POPTR_0001s15220.2	1075.14	871.889	886.584	883.118	907.205	1103.09		0.891918
POPTR_0001s15230.1	14368.1	18274.9	16774.3	16952.5	16877.8	15995.8	19.8517	24.9737	28.7204	31.2321	30.087	46.9149	18.6208	26.2515	35.3841	35.8542	31.9938	45.5957
POPTR_0001s15240.1	660.669	573.383	576.461	530.446	675.74	962.859		0.891918		0.976003		0.756691
POPTR_0001s15250.1	2039.68	1318.27	875.735	2660.56	1117.53	1471.73	1.24073	2.67575	1.43602	1.95201	4.85274	3.78346		1.7501		1.9919	4.84755	3.73735
POPTR_0001s15260.1	4183.53	3935.32	3685.26	4091.67	4140.7	5343.51	4.96292	8.02726	10.0521	0.976003	7.76439	5.29684	4.96556	8.75051	8.84601		9.69509	6.72723
POPTR_0001s15270.1	1894.58	1713.16	1834.84	1593.81	1798.16	2000.2
POPTR_0001s15280.1	7924.03	8534.94	7928.38	7952.42	7910.31	8646.77	17.3702	10.703	7.18009	9.76003	6.79384	5.29684	17.3794	12.2507	2.94867	20.915	1.93902	4.48482
POPTR_0001s15290.1	9628.42	7242.66	8400.43	7079.24	6899.79	7273.92	6.20365	4.45959	4.30805	3.90401	2.91165	6.05353	4.96556	2.62515		6.97165		5.23229
POPTR_0001s15300.1	1071.88	749.946	673.561	1102.45	811.884	760.997				0.976003
POPTR_0001s15310.1	163.145	164.973	149.912	180.319	166.917	195.503
POPTR_0001s15320.1	1843.2	1517.45	1842.88	1971.36	2127.99	2418.53		0.891918	1.43602	1.95201		0.756691
POPTR_0001s15330.1	5204.17	6749.59	6784.74	7280.97	7029.84	5950.24	2.48146	8.02726	5.74407	7.80803	3.8822	6.05353				1.9919	1.93902	7.4747
POPTR_0001s15330.2	6059.97	6842.44	6792.28	7256.46	6709.41	5867.27
POPTR_0001s15330.3													2.48278	7.87546	5.89734	2.98785
POPTR_0001s15340.1	49.938	43.95	51.818	45.633	53.823	55.767
POPTR_0001s15350.1	37.977	42.581	36.221	37.58	45.345	37.592
POPTR_0001s15360.1	43.436	47.447	44.203	43.776	46.458	56.9
POPTR_0001s15370.1	81.753	72.577	96.118	43.855	84.87	74.43
POPTR_0001s15380.1	128.394	93.354	140.107	98.418	119.085	155.344
POPTR_0001s15380.2
POPTR_0001s15390.1	491.897	403.154	292.141	377.026	304.528	264.14		1.78384		1.95201	0.970549
POPTR_0001s15400.1	2127.15	1954.55	2265.32	2473.97	2063.14	2048.57	1.24073			2.92801	2.91165	1.51338				1.9919	1.93902	2.98988
POPTR_0001s15410.1	3554.07	3038.03	2142.67	2856.25	3457.1	1481.78	4.96292	5.35151	2.87204	1.95201	8.73494	4.54015	6.20694		2.94867		5.81706	4.48482
POPTR_0001s15420.1	3181.92	2971.17	3675.64	3535.76	3388.95	3081.73								1.7501	7.37168	4.97975
POPTR_0001s15420.2	3219.8	3260.13	3423.69	3705.42	3279.88	2898.66
POPTR_0001s15420.3	4134.2	3334.35	3960.83	4323.89	3948.59	3594.85
POPTR_0001s15420.4								0.891918	1.43602	1.95201		2.27007						1.49494
POPTR_0001s15430.1	1306.98	1099.22	1256.88	1224.86	867.207	734.079	2.48146	0.891918	1.43602	0.976003		1.51338	2.48278
POPTR_0001s15440.1	1799.28	2304.16	1840.95	2576.47	2301.54	2048.74		1.78384	1.43602	2.92801	5.82329	1.51338
POPTR_0001s15450.1	9753.46	9983.02	10198.2	9428.6	9450.58	10297								5.25031		2.98785	9.69509
POPTR_0001s15460.1	6493.3	5062.03	4756	6313.89	6358.95	5666.28	4.96292	8.02726	4.30805	13.664	7.76439	9.83699	2.48278	10.5006	4.42301	23.9028	2.90853	5.23229
POPTR_0001s15470.1	1630.55	2802.24	2125.5	2508.38	2819.92	2022.1
POPTR_0001s15480.1	296.52	191.17	289.031	209.819	280.534	255.029
POPTR_0001s15490.1	1771.53	731.666	612.669	1123.85	980.133	840.383
POPTR_0001s15500.1	1225.67	1718.38	1747.29	1416.06	1706.76	1220.97		0.891918				0.756691
POPTR_0001s15510.1	4800.95	3871.67	4041.04	3799.76	3327.38	3507.54		0.891918	2.87204	4.88002					2.94867	4.97975
POPTR_0001s15520.1	190.748	161.06	176.958	188.907	186.016	157.685
POPTR_0001s15530.1	10482.2	8000.53	7194.06	6692.66	9453.63	6047.42	21.0924	13.3788	14.3602	12.688	13.5877	10.5937	32.2761	1.7501	22.115	1.9919	15.5122	13.4545
POPTR_0001s15540.1	29.705	31.996	32.068	33.335	34.186	31.543
POPTR_0001s15550.1	3257.2	2348.24	3812.67	2266.74	2592.85	2734.44
POPTR_0001s15560.1	1140.38	1026.85	1125.32	779.883	1413.17	1098.77					0.970549				4.42301
POPTR_0001s15570.1	13364.7	11969.6	12050.3	11770.7	12033.5	11102.2	1.24073	5.35151			1.9411	1.51338		8.75051			2.90853	2.24241
POPTR_0001s15580.1	1106.11	1155.95	1055.63	1098.67	964.451	1387.63		1.78384	1.43602	2.92801		0.756691				1.9919
POPTR_0001s15590.1	13753.8	13769.2	13232.8	14687.9	14439.8	11909.5		3.56767	2.87204	4.88002	1.9411	3.78346		7.87546	2.94867	9.9595	6.78657	3.73735
POPTR_0001s15600.1	54.098	69.988	60.171	93.222	68.556	61.6	1.24073
POPTR_0001s15610.1	40.461	42.393	45.04	42.989	41.049	43.06
POPTR_0001s15620.1	113.27	117.817	122.307	120.167	110.36	147.745
POPTR_0001s15630.1	9554.77	10956.4	11551.5	8800.29	12090.1	11703		1.78384			2.91165	3.78346		1.7501				3.73735
POPTR_0001s15640.1	1258.29	1492.37	1657.34	1763.56	1447.27	1106.93							4.96556	5.25031		1.9919		3.73735
POPTR_0001s15650.1	2724.24	3205.88	3480.83	3100.16	3318.42	2270.85
POPTR_0001s15650.2	2782.88	2872.95	3028.97	2798.03	3458.85	2349.45	6.20365	1.78384	1.43602	1.95201	1.9411	0.756691		2.62515			2.90853
POPTR_0001s15660.1	1104.83	1000.8	1264.58	863.835	809.857	540.383			2.87204	0.976003				1.7501	2.94867	1.9919
POPTR_0001s15670.1	46.797	56.665	50.654	57.697	48.004	50.899
POPTR_0001s15680.1	67.186	75.414	63.643	56.792	50.316	54.098
POPTR_0001s15690.1	526.669	823.74	605.285	702.205	653.526	853.852
POPTR_0001s15700.1	84.923	128.013	102.124	112.487	122.177	145.526
POPTR_0001s15710.1	257.905	286.104	261.335	281.75	287.878	312.297
POPTR_0001s15720.1	238.315	244.072	256.435	284.961	295.023	309.028				0.976003
POPTR_0001s15730.1	101.818	76.02	95.375	131.808	157.473	132.716
POPTR_0001s15740.1	3334.95	2466.06	2877.54	1775.58	2439.94	3060.1	9.92585	1.78384	10.0521	3.90401	1.9411	5.29684	6.20694		5.89734		1.93902	3.73735
POPTR_0001s15750.1	2172.95	1329.09	1397.06	1452.9	1301.81	2045.81		1.78384			0.970549
POPTR_0001s15760.1	107.33	109.179	123.253	76.443	108.055	106.471
POPTR_0001s15770.1	357.312	510.096	414.879	443.312	434.122	419.419
POPTR_0001s15780.1	15893.8	19874.2	15355.3	20844.9	20230.7	13165.8	7.44439	26.7575	10.0521	29.2801	20.3815	14.3771	3.72417	20.1262	4.42301	3.9838	15.5122	13.4545
POPTR_0001s15780.2																18.9231	3.87804
POPTR_0001s15780.3	10644.8	14966.2	9601.5	13904.5	12384.6	9128.67	3.72219	4.45959	5.74407	9.76003	2.91165	4.54015	2.48278	6.12536	7.37168	8.96355	3.87804
POPTR_0001s15790.1	640.883	435.205	547.74	633.599	394.383	708.356
POPTR_0001s15800.1	2264.91	1626.96	1870.28	1446.03	1835.81	1990.56	2.48146	2.67575	4.30805	0.976003	2.91165	3.02677		2.62515	4.42301	1.9919	2.90853
POPTR_0001s15810.1	4966.78	5677.66	5342.72	6145.67	6308.17	5875.96	2.48146	3.56767	4.30805		0.970549	3.02677	2.48278	2.62515	2.94867			2.98988
POPTR_0001s15820.1	3239.53	3052.05	3121.6	2732.22	2499.74	2780.85	1.24073	0.891918	2.87204	1.95201	2.91165	2.27007				5.9757		2.98988
POPTR_0001s15820.2	3725.26	3987.17	3723.6	3210.68	3427.6	2977.57											4.84755
POPTR_0001s15820.3	5597.89	5738.58	5615.92	5052.51	4803.1	4384.67												2.24241
POPTR_0001s15830.1	2070.95	1697.45	2295.9	2274.29	1970.31	1232.74	3.72219		1.43602		0.970549	3.02677	3.72417					3.73735
POPTR_0001s15840.1	1206.38	1131.63	1348.24	1382.41	1442.35	1303.17				1.95201	0.970549
POPTR_0001s15850.1	494.49	786.455	682.152	891.387	620.339	1011.21
POPTR_0001s15860.1	71.063	75.988	65.358	79.837	71.857	70.108
POPTR_0001s15870.1	4685.16	4508.03	4366.95	3519.95	4868.88	3627.21	1.24073	1.78384		0.976003	0.970549			1.7501
POPTR_0001s15880.1	136.992	182.331	161.397	134.196	141.937	157.959
POPTR_0001s15890.1	1012.31	739.76	969.201	1115.6	548.74	263.716	1.24073		1.43602
POPTR_0001s15900.1	5519.24	4677.37	5204.17	3701.67	4401.31	5320.51	1.24073	3.56767	5.74407	2.92801	3.8822	3.78346		5.25031	7.37168			4.48482
POPTR_0001s15910.1	9963.38	12137.3	10794.7	12325.4	12035	9332.31	3.72219	2.67575	1.43602	11.712	5.82329	4.54015	2.48278	2.62515		9.9595	3.87804	5.97976
POPTR_0001s15910.2	9972.95	12277.9	10478.3	11511.9	11280.4	8604.82							2.48278			5.9757
POPTR_0001s15920.1	120.049	153.639	109.552	162.671	140.778	119.006
POPTR_0001s15920.2	54.552	55.776	50.858	64.572	52.467	56.668
POPTR_0001s15930.1	204.987	374.026	313.298	390.601	439.829	445.455					0.970549
POPTR_0001s15940.1	4771.16	5419.39	5135.15	4917.43	4943.24	3566.77								1.7501
POPTR_0001s15950.1	72.888	58.431	57.848	54.607	53.017	56.707
POPTR_0001s15960.1	25.415	25.478	28.146	29.694	31.543	31.543
POPTR_0001s15970.1	1361.06	1186.87	1154.49	1165.57	1413.17	1526.77	2.48146	1.78384		0.976003		0.756691	2.48278	1.7501
POPTR_0001s15980.1	1971.57	1297.85	1495.17	1642.8	1402.66	1954.63	4.96292	4.45959	2.87204	5.85602	7.76439	6.81022		1.7501		4.97975	1.93902	9.71711
POPTR_0001s15980.2	5127.88	4433.2	4925.35	4569.1	4459.45	5211.95							3.72417	3.5002		1.9919	5.81706	3.73735
POPTR_0001s15990.1	279.439	373.125	236.451	286.524	382.352	368.347
POPTR_0001s16000.1	476.768	752.871	606.717	701.927	634.433	618.104
POPTR_0001s16010.1	3484.43	3472.6	4406.59	3065.71	3041.95	3539.53	4.96292	8.02726	7.18009	1.95201		4.54015	4.96556	7.87546	7.37168			3.73735
POPTR_0001s16020.1	100.057	102.536	95.265	121.503	106.84	99.909
POPTR_0001s16030.1	2525.01	2256.78	2631.58	2569.78	2437.92	2340.1
POPTR_0001s16030.2												2.27007	2.48278					1.49494
POPTR_0001s16040.1	4091.18	2538.67	1725.31	2995.1	2292.24	2829.31
POPTR_0001s16050.1	3707.56	3366.95	2038	4718.06	2959.7	1704.27
POPTR_0001s16060.1	5417.63	7021.22	7388.71	6896.24	7205.87	5059.66	3.72219		4.30805	0.976003	0.970549	0.756691
POPTR_0001s16060.2							3.72219		1.43602	0.976003		0.756691
POPTR_0001s16060.3													3.72417		4.42301
POPTR_0001s16070.1	2910	2980.1	3460.1	3534.06	3027.69	2421.49			1.43602			0.756691						2.98988
POPTR_0001s16080.1	3581.41	2980.24	3003.88	2522.61	2963.35	3067.03											1.93902
POPTR_0001s16080.2							3.72219	0.891918	1.43602	0.976003	2.91165	1.51338	2.48278				1.93902	1.49494
POPTR_0001s16090.1	1162.24	892.743	980.782	1170.05	1159.02	1117.6	1.24073	0.891918	2.87204	0.976003	0.970549	2.27007			2.94867			2.24241
POPTR_0001s16100.1	36.192	53.818	48.272	75.098	49.534	51.987
POPTR_0001s16110.1	1837.65	1625.08	2624.65	1184.38	1670.78	2750.88
POPTR_0001s16110.2	1879.1	1554.61	2543.16	1332.78	1629.68	2287.92			1.43602			0.756691
POPTR_0001s16120.1	1422.88	1080.63	1068.53	998.455	938.475	1295.89	2.48146	1.78384	1.43602		0.970549	2.27007			5.89734			1.49494
POPTR_0001s16130.1	54.33	52.528	41.745	43.072	66.518	44.379
POPTR_0001s16140.1	308.718	356.812	314.17	440.388	347.312	374.622
POPTR_0001s16150.1	7447.17	5806.66	3772.74	5205.63	4625.14	4384.85	17.3702	16.0545	8.61611	8.78403	5.82329	6.81022	18.6208	14.8759	8.84601	7.9676	4.84755	5.97976
POPTR_0001s16160.1	716.916	668.804	1252.88	930.883	902.416	1059.67					0.970549	0.756691
POPTR_0001s16170.1	8785.09	7241.76	7231.29	7516.24	7192.99	7027.03	12.4073	8.02726	11.4881	12.688	3.8822	4.54015	16.1381	8.75051	7.37168	11.9514	1.93902	2.98988
POPTR_0001s16180.1	9839.52	12172.8	11739.4	10921.3	10306.4	9608.5	4.96292	4.45959	4.30805	9.76003	8.73494	6.81022	6.20694	5.25031	2.94867	10.9555	10.6646	8.22217
POPTR_0001s16190.1	1873.68	1582.03	1801.57	1655.08	1868.4	1346.95	2.48146		2.87204	0.976003					2.94867
POPTR_0001s16200.1	1173.58	988.579	971.141	989.692	1123.44	1526.25				0.976003	2.91165	0.756691
POPTR_0001s16210.1	879.812	729.598	764.82	975.098	607.809	657.54	3.72219	1.78384				0.756691
POPTR_0001s16220.1	464.613	248.216	838.833	557.202	613.305	514.433
POPTR_0001s16230.1	8599.84	7665.93	7749.44	7933.92	7424.23	8255.27		10.703	4.30805	4.88002	2.91165	1.51338		10.5006		5.9757	1.93902	1.49494
POPTR_0001s16240.1	452.026	563.383	469.346	519.43	517.845	505.871
POPTR_0001s16250.1	504.259	627.891	720.014	385.792	614.755	722.16	2.48146		1.43602	0.976003		2.27007
POPTR_0001s16260.1	2561.56	2444.6	1889.82	1413.81	1825.34	2936.53
POPTR_0001s16270.1	3892.24	3405	5446.49	2364.99	3466.81	3621.51	4.96292	0.891918	2.87204		0.970549	3.02677
POPTR_0001s16280.1							1.24073	1.78384	1.43602		1.9411	4.54015	4.96556	2.62515	2.94867			7.4747
POPTR_0001s16290.1	403.74	470.455	589.035	549.839	563.591	761.24
POPTR_0001s16300.1	3501.06	4278.6	3896.45	4365.53	4056.11	4154.74		2.67575		0.976003		3.02677		8.75051				2.24241
POPTR_0001s16310.1	7886.67	8665.15	8765.2	9340.28	9144.45	7494.1	6.20365	8.02726	14.3602	5.85602	8.73494	9.83699	7.44833	9.62556	14.7434	9.9595	11.6341	14.2019
POPTR_0001s16320.1	41.025	48.202	40.694	40.9	31.455	37.949
POPTR_0001s16330.1	3228.78	1977.03	2105.24	2506.75	2306.93	3404.28	4.96292	0.891918	1.43602			0.756691	4.96556
POPTR_0001s16340.1	145.289	143.93	128.175	125.86	133.773	106.623
POPTR_0001s16350.1	3948.24	3654.31	4541.45	2159.88	3616.88	3602.85	6.20365	6.24343		2.92801	4.85274	7.56691		3.5002			3.87804	5.97976
POPTR_0001s16360.1	583.347	1040.38	715.111	674.282	1009.93	501.99	1.24073	0.891918	1.43602		1.9411						1.93902
POPTR_0001s16370.1	1778.88	1159.91	905.024	1211.36	2515.16	277.533	2.48146	2.67575	2.87204		1.9411		2.48278	2.62515			1.93902
POPTR_0001s16380.1	1573.39	3499.31	2381.81	2953.81	2037.31	2479.59
POPTR_0001s16390.1	6269.16	4274.89	2607.99	3448.54	3692.86	2647.28	2.48146	1.78384		0.976003	1.9411						1.93902
POPTR_0001s16400.1	11951.3	12966.9	10987.1	14491.1	12319.7	10954.7	24.8146	32.109	30.1564	32.2081	31.0576	16.6472	24.8278	29.7517	29.4867	32.8664	32.9633	17.9393
POPTR_0001s16410.1	34.761	34.048	62.568	32.175	35.628	40.242
POPTR_0001s16420.1	1956.78	1853.21	2061.96	1498.74	1823.9	1845.15		1.78384		3.90401	0.970549	1.51338		4.37526		3.9838		1.49494
POPTR_0001s16430.1	5445.1	4138.83	4392.43	5158.18	4722.73	4811.26	3.72219	1.78384	4.30805	6.83202	6.79384	2.27007	2.48278	3.5002		8.96355	9.69509	2.98988
POPTR_0001s16440.1	3241.71	2863.38	3461.78	3268.95	3416.34	2410.06	2.48146	1.78384		4.88002	2.91165	3.02677	4.96556			2.98785	3.87804	5.97976
POPTR_0001s16450.1	96.879	90.663	90.173	157.544	124.186	106.835
POPTR_0001s16460.1	1061.31	1014.96	604.633	925.959	1299.1	363.312	1.24073
POPTR_0001s16470.1	74.105	89.736	77.052	89.511	95.185	101.579
POPTR_0001s16480.1	145.118	351.96	274.432	343.108	308.126	317.174
POPTR_0001s16490.1	26.128	29.162	25.246	27.819	27.634	24.565
POPTR_0001s16500.1	3922.64	3571.49	3711.81	3867.76	3463.28	4589.6									2.94867			1.49494
POPTR_0001s16510.1	3695.56	3543.45	3942.74	4034.78	3396.45	4313.56							2.48278
POPTR_0001s16520.1	2215.74	1795.37	2159.58	1699.26	2035.7	2166.24
POPTR_0001s16520.2
POPTR_0001s16520.3													2.48278	1.7501	2.94867	1.9919		4.48482
POPTR_0001s16530.1	143.424	89.165	102.668	67.641	82.508	118.811
POPTR_0001s16540.1	457.219	331.169	428.366	313.615	365.581	484.862
POPTR_0001s16550.1	1367.82	1231.64	1451.32	1010.69	1275.53	1281.96			4.30805		0.970549	0.756691			2.94867
POPTR_0001s16560.1	30.583	29.162	41.671	37.406	28.066	29.194
POPTR_0001s16570.1	140.504	118.397	67.259	152.135	112.909	170.171
POPTR_0001s16580.1	75.821	135.051	101.882	120.514	121.387	133.969
POPTR_0001s16590.1	5961.04	6295.43	5555.84	6665.75	6194.13	5743.63		5.35151	1.43602	1.95201	3.8822	2.27007		2.62515			4.84755
POPTR_0001s16600.1	1705.38	1381.46	1615.99	751.669	1355.85	1602.95	3.72219			1.95201	0.970549	0.756691	3.72417	2.62515		1.9919
POPTR_0001s16610.1	839.598	676.865	659.192	603.864	823.773	922.624		2.67575	4.30805	2.92801	2.91165	1.51338		5.25031	2.94867		1.93902
POPTR_0001s16620.1	1644.93	1686.88	1703.28	1988.94	2100.87	3113.14	1.24073	0.891918				0.756691						2.24241
POPTR_0001s16630.1	7388.34	7055.78	6372.37	6474.94	6843.88	7847.95	4.96292	1.78384	1.43602	4.88002	5.82329	5.29684	2.48278	7.87546		2.98785		4.48482
POPTR_0001s16640.1	9241.38	5091.68	4272.74	7347.31	6963.31	1437.25	4.96292	3.56767		4.88002	2.91165		7.44833	2.62515		4.97975	1.93902
POPTR_0001s16650.1	47.089	52.189	43.406	45.691	43.797	43.94
POPTR_0001s16660.1	1762.53	1475.17	1426.03	1528.81	1284.6	1696.86			1.43602		0.970549
POPTR_0001s16670.1	1701.24	919.996	1360.66	1377.88	1261.31	1128.89			1.43602	1.95201		1.51338				1.9919
POPTR_0001s16680.1	4577.24	6485.78	5528.1	6469.6	6252.43	4584.13	2.48146	1.78384	7.18009		1.9411	3.02677	2.48278		7.37168			1.49494
POPTR_0001s16690.1	95.786	117.036	100.063	101.468	113.597	123.716
POPTR_0001s16700.1	1988.17	1705.35	1511.18	1525.51	1456.82	1575.74	1.24073						2.48278
POPTR_0001s16710.1	7909.09	6211.3	7005.06	6766.68	6222.68	6962.14	8.68512	0.891918	2.87204	6.83202	6.79384	0.756691	6.20694			5.9757	7.75608
POPTR_0001s16720.1	47.231	48.843	43.549	43.072	47.447	48.663
POPTR_0001s16730.1	8185.92	6902.81	6777.98	7432.79	7134.71	8242.64	3.72219	7.13534	10.0521	7.80803	8.73494	6.81022	4.96556	11.3757	8.84601	14.9393	10.6646	14.2019
POPTR_0001s16740.1	5063.12	4778.6	4889.59	4832.13	4512.48	4780.67							2.48278				1.93902
POPTR_0001s16750.1	7310.74	6241.53	6778.76	5455.88	6559.88	6472.49	7.44439	17.8384	15.7962	7.80803	13.5877	18.1606	2.48278		14.7434	4.97975	20.3597	10.4646
POPTR_0001s16760.1	9766.3	9771.8	10734.5	10213.3	10587	9480.16							3.72417	6.12536			3.87804	5.23229
POPTR_0001s16770.1	229.028	307.956	301.119	219.058	379.812	347.54
POPTR_0001s16780.1	10113.3	8505.2	5504.71	9239.77	6840.77	7277.92	8.68512	23.1899	18.6682	29.2801	23.2932	12.8638	2.48278	4.37526		7.9676	13.5731	3.73735
POPTR_0001s16780.2													2.48278	21.8763	17.692	24.8988	12.6036	8.96964
POPTR_0001s16790.1	15832.7	12059.2	9300.57	14040.8	15708.9	3911.88	37.2219	27.6495	24.4123	31.2321	33.9692	1.51338	37.2417	28.0016	23.5894	32.8664	32.9633	1.49494
POPTR_0001s16800.1	8188.23	8125.28	6733.51	7437.75	8351.67	2481.71	23.5739	5.35151	12.9242	14.64	23.2932	0.756691	23.5864	18.3761	7.37168	14.9393	21.3292
POPTR_0001s16810.1	3086.45	3923.16	2673.83	4733.49	3343.8	2386.24	2.48146				4.85274						3.87804
POPTR_0001s16820.1	240.894	194.713	288.838	171.48	323.467	254.26
POPTR_0001s16830.1	11007.7	8754.11	8983.58	8993.69	8415.18	6690.69							2.48278	2.62515	23.5894	6.97165	1.93902	6.72723
POPTR_0001s16830.2	4740.1	4757.74	4589.59	4964.16	4344.7	4236.17	12.4073	7.13534	18.6682	9.76003	12.6171	8.3236
POPTR_0001s16830.3	6399.13	5684.38	5394.87	5419.07	5293.74	4831.17							9.93111	7.87546	8.84601	9.9595		6.72723
POPTR_0001s16840.1	3964.31	3291.95	3548.92	3717.46	3762.94	3310.55	1.24073	1.78384	1.43602	1.95201	0.970549	3.02677		1.7501		1.9919		2.24241
POPTR_0001s16850.1	246.281	321.608	243.782	331.384	232.678	255.353
POPTR_0001s16860.1	307.62	311.67	275.142	297.172	321.139	326.514
POPTR_0001s16870.1	284.033	271.988	272.326	262.999	243.122	321.17		0.891918
POPTR_0001s16880.1	2899.26	3474.96	3871.35	3169.59	3289.74	3291.88					1.9411						1.93902
POPTR_0001s16890.1	424.24	463.911	406.669	331.045	538.026	602.73
POPTR_0001s16900.1	73.806	72.245	77.968	60.705	67.856	61.171
POPTR_0001s16910.1	3934.72	5292.95	5076.91	5492.85	4668.42	6206.85	1.24073	2.67575	10.0521		1.9411	3.02677		1.7501	5.89734			2.24241
POPTR_0001s16920.1	88.077	90.54	86.556	92.209	97.972	118.7
POPTR_0001s16930.1	785.485	1395.1	1134.43	1097.72	1194.1	1150.53											1.93902
POPTR_0001s16940.1	53.773	53.988	47.159	49.736	53.167	47.234
POPTR_0001s16950.1
POPTR_0001s16960.1	67.041	65.374	63.643	64.383	61.543	60.869
POPTR_0001s16970.1	618.444	686.24	627.312	755.312	745.312	433.383			1.43602
POPTR_0001s16980.1	4146.71	2884.32	2500.24	3299.88	3115.66	2918.72	2.48146	1.78384	1.43602	1.95201	3.8822	3.02677	3.72417	1.7501		1.9919	3.87804	5.23229
POPTR_0001s16990.1
POPTR_0001s17000.1	2009.66	1496.24	1480.45	1320.06	1528.63	2955.33	1.24073	2.67575	4.30805		2.91165	0.756691			5.89734	3.9838	1.93902	2.24241
POPTR_0001s17010.1	2632.29	3347.23	3693.1	3557.03	3578.67	3403.68	1.24073	4.45959	1.43602	1.95201		3.02677		4.37526		1.9919		3.73735
POPTR_0001s17020.1	4204.45	4008.42	3751.95	3915.66	4271.13	4941.88					1.9411		2.48278	5.25031	2.94867		1.93902	8.22217
POPTR_0001s17030.1	6137.6	6294.74	5830.45	6060.31	5805.54	6633.24	2.48146	0.891918	4.30805	4.88002	4.85274	5.29684	2.48278		2.94867	5.9757	5.81706	8.22217
POPTR_0001s17040.1	6258.03	7379.92	6631.7	7317.32	7345.06	6165.1	2.48146	5.35151	11.4881	7.80803	4.85274	4.54015	2.48278	6.12536	11.7947	7.9676	5.81706	4.48482
POPTR_0001s17050.1	1295.96	1017.48	1523.92	1129.45	977.085	1125.22						0.756691
POPTR_0001s17060.1	24.682	24.78	26.709	27.968	28.9	26.397
POPTR_0001s17070.1	2960.1	2507.14	2736.49	2038.48	2487.37	3496.14	3.72219	7.13534	1.43602	0.976003	2.91165	2.27007		6.12536				1.49494
POPTR_0001s17080.1	3304.17	3581.64	3554.17	3725.92	3464.51	4187.73
POPTR_0001s17090.1	516.026	822.707	656.902	759.335	762.934	992.169
POPTR_0001s17100.1	7045.53	5776.28	5527.38	6674.52	6499.94	6517.1	7.44439	13.3788	4.30805	6.83202	7.76439	6.05353	11.1725		4.42301	4.97975	4.84755	10.4646
POPTR_0001s17110.1	4179.2	3836.13	3744.35	3211.88	3742.27	4264.87	1.24073		1.43602	3.90401	3.8822	2.27007				1.9919	2.90853	1.49494
POPTR_0001s17120.1	10352.2	10557.2	11192.2	10871.8	10988.9	9742.45	4.96292	6.24343	7.18009	7.80803	2.91165	6.81022	2.48278	11.3757	7.37168	15.9352	8.72558	8.96964
POPTR_0001s17130.1	178.659	153.934	184.936	175.142	230.455	153.639
POPTR_0001s17140.1	397.74	582.677	605.812	556.669	711.806	505.74						0.756691
POPTR_0001s17150.1	105.057	111.036	145.632	114.679	104.29	148.954
POPTR_0001s17160.1	536.113	1083.23	790.076	1079.39	663.099	936.667	2.48146					0.756691	2.48278
POPTR_0001s17170.1	6947.42	8720.84	7693.04	8405.14	9235.04	7165.31	2.48146	5.35151		1.95201	2.91165	5.29684	2.48278	7.87546		1.9919	1.93902	4.48482
POPTR_0001s17180.1	3911.23	3209.88	2440.18	3451.31	3372.48	1963.33		1.78384		0.976003		0.756691		1.7501
POPTR_0001s17190.1	4592.1	4156.31	3737.03	5246.24	4741.77	3215.22	2.48146						2.48278	1.7501		1.9919	1.93902
POPTR_0001s17200.1	31.42	32.873	29.99	33.006	32.305	32.44
POPTR_0001s17210.1	45.724	33.726	47.421	50.34	48.459	42.888
POPTR_0001s17220.1	1520.24	1267.33	1426.14	1377.24	1455.1	1367.16						0.756691
POPTR_0001s17230.1	824.955	536.455	643.098	649.598	733.383	924.039
POPTR_0001s17240.1	119.085	85.328	131.743	89.939	120.277	65.358
POPTR_0001s17250.1	198.743	185.147	185.206	186.026	202.372	226.479		0.891918				0.756691
POPTR_0001s17260.1	552.883	530.955	678.566	678.383	851.92	396.669		0.891918			0.970549			2.62515
POPTR_0001s17270.1	1949.82	1902.6	1776.81	2324.48	2171.4	1761.31	1.24073	1.78384				0.756691		1.7501
POPTR_0001s17280.1	1777.74	959.383	930.098	1434.17	950.883	626.404					0.970549
POPTR_0001s17290.1	1968.27	1620.6	1649.67	1797.17	1811.91	2128.83		2.67575	1.43602	0.976003	0.970549	3.02677		1.7501		1.9919		1.49494
POPTR_0001s17300.1	79.837	138.494	116.497	133.969	116.199	149.841
POPTR_0001s17310.1	114.293	104.457	99.886	129.729	136.272	79.236
POPTR_0001s17320.1	2607.95	2653.95	2757.85	3000.95	2772.18	1568.67			1.43602							1.9919		2.98988
POPTR_0001s17330.1	43.714	46.741	43.787	46.661	45.544	48.559
POPTR_0001s17340.1	2767.15	2323.87	2762.16	2361.05	2331.81	2130.19	2.48146	0.891918		1.95201	0.970549	3.02677	2.48278
POPTR_0001s17350.1	152.159	268.6	195.093	173.836	197.659	206.624
POPTR_0001s17360.1	5252.38	4704.07	4478.23	6330.64	3910.38	6090.17		0.891918	2.87204	6.83202	2.91165	3.78346		3.5002	2.94867	8.96355	5.81706	3.73735
POPTR_0001s17370.1	14942.1	13247.2	14662.3	13732.1	14228.5	15535.8		17.8384	22.9763	4.88002	12.6171	9.0803		20.1262	23.5894	1.9919	11.6341	7.4747
POPTR_0001s17370.2	14749.6	13856.9	15194.8	13916.5	14125.3	15193.2										3.9838		1.49494
POPTR_0001s17380.1	2612.28	2588.17	3480.12	2177.31	3056.03	1866.1		1.78384	1.43602	0.976003	0.970549			1.7501
POPTR_0001s17390.1	521.004	428.526	629.51	311.099	574.707	409.595
POPTR_0001s17400.1	1022.78	634.041	871.932	444.455	672.526	846.026	3.72219		1.43602			0.756691	2.48278					1.49494
POPTR_0001s17410.1	227.821	117.514	149.912	80.42	168.59	68.812
POPTR_0001s17420.1	6461.52	5634.53	6555.17	4891.63	6417.03	4526.74							4.96556	5.25031	10.3203		11.6341
POPTR_0001s17430.1	149.487	121.367	93.837	116.626	148.083	109.092
POPTR_0001s17440.1	344.878	799.312	698.598	711.526	738.021	1039.11
POPTR_0001s17450.1	7915.73	6447.99	7624.98	7143.53	7508.44	9371.42	11.1666	9.8111	17.2322	11.712	12.6171	12.1071	12.4139	11.3757	14.7434	12.9474	13.5731	12.707
POPTR_0001s17460.1	76.702	82.573	72.795	82.573	78.111	75.44
POPTR_0001s17470.1	410.298	830.955	767.245	801.804	789.633	899.241
POPTR_0001s17480.1	4523.95	4282.2	4574.79	3731.53	3600.7	4812.59		6.24343	2.87204		1.9411			6.12536			1.93902
POPTR_0001s17490.1	106.461	149.972	145.344	161.291	166.052	160.291
POPTR_0001s17500.1	4446.81	2722.6	2576.67	3363.97	3294.21	4196.31	2.48146	0.891918	1.43602	1.95201	3.8822	1.51338	2.48278				2.90853	1.49494
POPTR_0001s17510.1	27.242	28.421	27.131	27.287	27.743	27.436
POPTR_0001s17520.1	3112.17	2908.49	2702.17	3045.24	3021.54	3120.56	1.24073	3.56767	2.87204	1.95201	4.85274	2.27007		2.62515				1.49494
POPTR_0001s17530.1	54.765	62.293	64.148	59.413	50.306	54.347
POPTR_0001s17540.1	3239.53	2845.94	2925.85	2993.38	3465.6	3679.82	6.20365	1.78384	1.43602	0.976003	3.8822	3.02677	4.96556	1.7501			1.93902	1.49494
POPTR_0001s17550.1	235.612	274.894	298.029	320.797	302.314	368.73
POPTR_0001s17560.1	1754.67	1221.57	1371.56	1339.24	1343.88	1285.69		2.67575	1.43602		2.91165	0.756691		2.62515			1.93902
POPTR_0001s17570.1	514.419	624.853	469.598	569.558	537.727	408.026
POPTR_0001s17570.2
POPTR_0001s17580.1	33.144	35.871	35.264	38.273	40.607	39.806
POPTR_0001s17590.1	111.906	73.66	81.704	63.563	95.119	31.421
POPTR_0001s17600.1	39.337	42.525	37.203	42.605	32.068	44.379
POPTR_0001s17610.1	55.593	48.202	40.31	54.32	45.544	46.712
POPTR_0001s17620.1	40.911	44.767	43.406	43.248	62.617	48.393
POPTR_0001s17630.1	138.063	112.173	54.773	122.976	118.827	79.47
POPTR_0001s17640.1	103.429	130.395	94.753	91.978	72.142	91.565
POPTR_0001s17650.1	107.33	151.563	146.267	148.261	154.757	183.159
POPTR_0001s17660.1	59.316	59.89	53.97	62.752	50.952	69.794
POPTR_0001s17670.1	191.527	162.486	156.275	153.43	217.256	239.323
POPTR_0001s17680.1	148.207	196.317	302.921	130.798	363.098	430.175
POPTR_0001s17690.1	30.088	30.105	28.475	28.673	29.739	28.505
POPTR_0001s17700.1	36.7	37.873	33.954	34.37	39.505	34.427
POPTR_0001s17710.1	2200.27	1916.13	2043.4	1851.33	1633.2	2398.86			1.43602		0.970549	0.756691
POPTR_0001s17720.1	6967.7	5384.1	5668.33	5697.6	5388.47	7069.92	7.44439	12.4869	10.0521	9.76003	6.79384	9.0803	9.93111	12.2507	7.37168	10.9555	6.78657	9.71711
POPTR_0001s17730.1	75.821	62.949	62.85	65.037	61.491	60.789
POPTR_0001s17740.1	938.196	1067.6	814.213	589.977	889.598	546.321											1.93902	6.72723
POPTR_0001s17750.1	1138.63	1334.81	1187.09	1194.64	1092.41	1506.74						0.756691	9.93111		19.1664			11.9595
POPTR_0001s17760.1	34.777	37.827	37.874	37.162	44.096	44.986
POPTR_0001s17770.1	6014.17	5452.31	5371.39	7075.31	5801.81	4658.74	2.48146	3.56767		3.90401	0.970549	3.78346		3.5002		3.9838		3.73735
POPTR_0001s17780.1	61.08	38.445	43.789	50.008	39.692	40.79
POPTR_0001s17790.1	144.491	149.841	151.915	165.37	155.647	151.773
POPTR_0001s17800.1	989.997	881.584	939.851	733.169	701.103	1119.12
POPTR_0001s17810.1	37.303	41.706	43.464	34.591	38.693	38.341
POPTR_0001s17820.1	10564.5	10071.1	10569.2	4791.57	8427.97	8535.8							4.96556	5.25031		2.98785	5.81706	8.22217
POPTR_0001s17830.1	1488.42	1041.27	1159.6	902.586	907.205	1697.2				2.92801	0.970549	4.54015		6.12536		1.9919		2.24241
POPTR_0001s17840.1	697.652	659.098	623.817	799.74	790.602	537.955
POPTR_0001s17850.1	569.041	540.098	680.705	704.24	771.24	998.312
POPTR_0001s17860.1	1043.45	1009.75	855.383	888.483	682.312	964.312			2.87204
POPTR_0001s17870.1	6424.81	8697.2	9256	8278.71	8535.91	5500.49							2.48278					1.49494
POPTR_0001s17880.1	384.59	454.607	517.025	378.353	627.816	552.534
POPTR_0001s17890.1	271.537	255.695	191.479	236.869	242.26	266.827
POPTR_0001s17900.1	1075.67	1030.56	662.74	1318.31	1017.42	988.955						2.27007						2.24241
POPTR_0001s17910.1	4642.26	3860.71	4574.06	3270.05	4141.08	4931.13	2.48146	1.78384		0.976003	1.9411
POPTR_0001s17910.2										0.976003	2.91165			1.7501
POPTR_0001s17920.1	1710.53	1579.1	1598.12	1575.45	1630.58	1983.11	2.48146			2.92801	1.9411	1.51338	2.48278	2.62515		1.9919	1.93902	1.49494
POPTR_0001s17930.1	1435.88	1450.6	1535.71	1694.91	1734.29	1478.3	1.24073		1.43602		4.85274	3.78346	2.48278				4.84755	2.98988
POPTR_0001s17940.1	3655.22	3856.71	3352.31	3976.24	3630.05	3883.59	2.48146	2.67575	14.3602	6.83202	6.79384	4.54015
POPTR_0001s17940.2	8646.46	8751.49	7838.81	7839.39	7469.1	7736.17							18.6208	15.7509	25.0637	23.9028	4.84755	13.4545
POPTR_0001s17950.1	84.735	103.182	86.671	84.96	112.025	104.077
[truncated: 43,780 more rows]

## Sheet: Raw data + contigs + annotation
	read alignment method						Contig-Blast method						Contig-blast method => contigs references												Annotation data
Phytozome ID	I18	I21	I24	C18	C24	C48	I18	I21	I24	C18	C24	C48	I18 Contigs	Contigs reads	I21 Contigs	Contigs reads	I24 Contigs	Contigs reads	C18 Contigs	Contigs reads	C24 Contigs	Contigs reads	C48 Contigs	Contigs reads	Swissprot hit	Swp acc	Swp e-value	Swp score	Pfam hit	Pfam Accession	Pfam evalue	Pfam score	NR Accession	NR prediction	nr score	nr e-value	nr %cov	KOG rpsblast	KOG ID	KOG E-value	KOG score
POPTR_0001s00200.1	1	0	0	0	0	0																			Heme-binding-like protein At3g10130, chloroplastic OS=Arabidopsis thaliana GN=At3g10130 PE=1 SV=1	sp|Q9SR77	2e-23	107	SOUL, SOUL heme-binding protein. This family represents a group of putative heme-binding proteins. Our family includes archaeal and bacterial homologues.	pfam04832	2e-29	120	gi|224140257|ref|XP_002323500.1|	predicted protein [Populus trichocarpa] &gt;gi|222868130|gb|EEF05261.1| predicted protein [Populus trichocarpa]	406	3.06756e-38	0.858490566037736	No hit
POPTR_0001s00210.1	1	0	0	2	0	0																			Serine/threonine protein phosphatase 2A 57 kDa regulatory subunit B' beta isoform OS=Arabidopsis thaliana GN=B'BETA PE=1 SV=1	sp|O04376	9e-43	171	B56, Protein phosphatase 2A regulatory B subunit (B56 family). Protein phosphatase 2A (PP2A) is a major intracellular protein phosphatase that regulates multiple aspects of cell growth and metabolism. The ability of this widely distributed heterotrimeric enzyme to act on a diverse array of substrates is largely controlled by the nature of its regulatory B subunit. There are multiple families of B…	pfam01603	7e-34	135	gi|224140255|ref|XP_002323499.1|	predicted protein [Populus trichocarpa] &gt;gi|222868129|gb|EEF05260.1| predicted protein [Populus trichocarpa]	569	3.60773e-57	1	Serine/threonine protein phosphatase 2A, regulatory subunit [Signal transduction mechanisms].	KOG2085	7e-37	146
POPTR_0001s00220.1																									NAC domain-containing protein 7 OS=Arabidopsis thaliana GN=NAC007 PE=2 SV=2	sp|Q9FWX2	e-119	426	NAM, No apical meristem (NAM) protein. This is a family of no apical meristem (NAM) proteins these are plant development proteins. Mutations in NAM result in the failure to develop a shoot apical meristem in petunia embryos. NAM is indicated as having a role in determining positions of meristems and primordial. One member of this family NAP (NAC-like, activated by AP3/PI) is encoded by the target…	pfam02365	8e-65	240	gi|224124996|ref|XP_002329865.1|	NAC domain protein, IPR003441 [Populus trichocarpa] &gt;gi|222871102|gb|EEF08233.1| NAC domain protein, IPR003441 [Populus trichocarpa]	1762	0	0.957865168539326	No hit
POPTR_0001s00230.1																									Thylakoid lumenal protein At1g12250, chloroplastic OS=Arabidopsis thaliana GN=At1g12250 PE=1 SV=1	sp|Q8H1Q1	1e-24	111	No hit				gi|224125144|ref|XP_002329904.1|	predicted protein [Populus trichocarpa] &gt;gi|222871141|gb|EEF08272.1| predicted protein [Populus trichocarpa]	341	1.00446e-30	0.975	No hit
POPTR_0001s00240.1																									Axial regulator YABBY 1 OS=Arabidopsis thaliana GN=YAB1 PE=1 SV=1	sp|O22152	4e-57	220	YABBY, YABBY protein. YABBY proteins are a group of plant-specific transcription involved in the specification of abaxial polarity in lateral organs.	pfam04690	1e-58	219	gi|224125000|ref|XP_002329866.1|	predicted protein [Populus trichocarpa] &gt;gi|222871103|gb|EEF08234.1| predicted protein [Populus trichocarpa]	1042	1.24507e-111	1	No hit
POPTR_0001s00250.1	0	0	0	0	0	1																			Monocopper oxidase-like protein SKU5 OS=Arabidopsis thaliana GN=SKU5 PE=1 SV=1	sp|Q9SU40	0.0	924	Cu-oxidase_3, Multicopper oxidase. This entry contains many divergent copper oxidase-like domains that are not recognized by the pfam00394 model.	pfam07732	1e-41	165	gi|224125148|ref|XP_002329905.1|	predicted protein [Populus trichocarpa] &gt;gi|222871142|gb|EEF08273.1| predicted protein [Populus trichocarpa]	2936	0	0.940878378378378	Multicopper oxidases [Secondary metabolites biosynthesis, transport and catabolism].	KOG1263	e-172	598
POPTR_0001s00260.1	5	8	5	9	5	14	5	10	7	9	5	18	I18-Mlp_c5976;I18-Mlp_c10007	3;2	I21-Mlp_c3066;I21-Mlp_c9972;I21-Mlp_c11031	6;2;2	I24-Mlp_c4431;I24-Mlp_c10561	5;2	C18-Mlp_c2840;C18-Mlp_c12175	7;2	C24-Mlp_c6831;C24-Mlp_c8865	3;2	C48-Mlp_c2090;C48-Mlp_c14428	16;2	Transaldolase OS=Haemophilus somnus (strain 2336) GN=tal PE=3 SV=1	sp|B0UV30	5e-43	175	Transaldolase, Transaldolase.	pfam00923	6e-46	178	gi|224125152|ref|XP_002329906.1|	predicted protein [Populus trichocarpa] &gt;gi|222871143|gb|EEF08274.1| predicted protein [Populus trichocarpa]	1779	0	0.972299168975069	Transaldolase [Carbohydrate transport and metabolism].	KOG2772	3e-91	330
POPTR_0001s00270.1																									Trehalose-phosphate phosphatase OS=Mycobacterium bovis GN=otsB PE=3 SV=1	sp|Q7TWL7	8e-36	151	Trehalose_PPase, Trehalose-phosphatase. This family consist of trehalose-phosphatases EC:3.1.3.12 these enzyme catalyse the de-phosphorylation of trehalose-6-phosphate to trehalose and orthophosphate. The aligned region is present in trehalose-phosphatases and comprises the entire length of the protein it is also found in the C-terminus of trehalose-6-phosphate synthase EC:2.4.1.15 adjacent to th…	pfam02358	3e-55	209	gi|224125156|ref|XP_002329907.1|	predicted protein [Populus trichocarpa] &gt;gi|222871144|gb|EEF08275.1| predicted protein [Populus trichocarpa]	1885	0	1	Trehalose-6-phosphate synthase component TPS1 and related subunits [Carbohydrate transport and metabolism].	KOG1050	2e-71	264
POPTR_0001s00280.1																									No hits found				No hit									No hit
POPTR_0001s00290.1																									No hits found				No hit				gi|224125160|ref|XP_002329908.1|	predicted protein [Populus trichocarpa] &gt;gi|222871145|gb|EEF08276.1| predicted protein [Populus trichocarpa]	1267	1.40284e-137	0.882978723404255	No hit
POPTR_0001s00300.1	0	2	0	0	0	0		4				5			I21-Mlp_c9966;I21-Mlp_c13455	2;2							C48-Mlp_c5147	5	Xyloglucan galactosyltransferase KATAMARI1 homolog OS=Oryza sativa subsp. japonica GN=Os03g0144800 PE=2 SV=1	sp|Q8H038	7e-66	251	Exostosin, Exostosin family. The EXT family is a family of tumour suppressor genes. Mutations of EXT1 on 8q24.1, EXT2 on 11p11-13, and EXT3 on 19p have been associated with the autosomal dominant disorder known as hereditary multiple exostoses (HME). This is the most common known skeletal dysplasia. The chromosomal locations of other EXT genes suggest association with other forms of neoplasia. EX…	pfam03016	2e-37	150	gi|224125004|ref|XP_002329867.1|	predicted protein [Populus trichocarpa] &gt;gi|222871104|gb|EEF08235.1| predicted protein [Populus trichocarpa]	2007	0	0.882352941176471	Acetylglucosaminyltransferase EXT1/exostosin 1 [Carbohydrate transport and metabolism, Cell wall/membrane/envelope biogenesis, Extracellular structures].	KOG1021	9e-58	218
POPTR_0001s00310.1	2	3	1	3	0	2	2	2		2		7	I18-Mlp_c11849	2	I21-Mlp_c13397	2			C18-Mlp_c12695	2			C48-Mlp_c5894	7	3-oxoacyl-[acyl-carrier-protein] synthase 3 A, chloroplastic OS=Cuphea wrightii GN=KAS3A PE=2 SV=2	sp|P49244	e-132	472	ACP_syn_III_C, 3-Oxoacyl-[acyl-carrier-protein (ACP)] synthase III C terminal. This domain is found on 3-Oxoacyl-[acyl-carrier-protein (ACP)] synthase III EC:2.3.1.41, the enzyme responsible for initiating the chain of reactions of the fatty acid synthase in plants and bacteria.	pfam08541	1e-36	146	gi|255577831|ref|XP_002529789.1|	Ketoacyl-ACP Synthase III (KAS III) [Ricinus communis] &gt;gi|148791251|gb|ABR12417.1| plastid 3-keto-acyl-ACP synthase III [Ricinus communis] &gt;gi|223530733|gb|EEF32603.1| Ketoacyl-ACP Synthase III (KAS III) [Ricinus communis]	1265	2.24639e-137	0.882783882783883	No hit
POPTR_0001s00320.1	0	0	1	0	1	2																			Flavin-containing monooxygenase FMO GS-OX5 OS=Arabidopsis thaliana GN=FMOGS-OX5 PE=2 SV=2	sp|A8MRX0	e-144	512	FMO-like, Flavin-binding monooxygenase-like. This family includes FMO proteins and cyclohexanone monooxygenase.	pfam00743	7e-35	141	gi|224125164|ref|XP_002329909.1|	predicted protein [Populus trichocarpa] &gt;gi|222871146|gb|EEF08277.1| predicted protein [Populus trichocarpa]	2334	0	0.966814159292035	Flavin-containing monooxygenase [Secondary metabolites biosynthesis, transport and catabolism].	KOG1399	e-125	442
POPTR_0001s00330.1	2	6	8	10	9	12	2	6	8	9	7	10	I18-Mlp_c6809	2	I21-Mlp_c3601	6	I24-Mlp_c2736	8	C18-Mlp_c3091;C18-Mlp_c4236	5;4	C24-Mlp_c6302;C24-Mlp_c7564;C24-Mlp_c9306	2;3;2	C48-Mlp_c4013;C48-Mlp_c9262	7;3	Flavin-containing monooxygenase FMO GS-OX5 OS=Arabidopsis thaliana GN=FMOGS-OX5 PE=2 SV=2	sp|A8MRX0	e-153	542	FMO-like, Flavin-binding monooxygenase-like. This family includes FMO proteins and cyclohexanone monooxygenase.	pfam00743	1e-31	131	gi|224125168|ref|XP_002329910.1|	predicted protein [Populus trichocarpa] &gt;gi|222871147|gb|EEF08278.1| predicted protein [Populus trichocarpa]	2346	0	0.968888888888889	Flavin-containing monooxygenase [Secondary metabolites biosynthesis, transport and catabolism].	KOG1399	e-124	440
POPTR_0001s00340.1	1	0	0	1	1	0																			No hits found				DUF863, Plant protein of unknown function (DUF863). This family consists of a number of hypothetical proteins from Arabidopsis thaliana and Oryza sativa. The function of this family is unknown.	pfam05904	2e-26	114	gi|224125008|ref|XP_002329868.1|	predicted protein [Populus trichocarpa] &gt;gi|222871105|gb|EEF08236.1| predicted protein [Populus trichocarpa]	3243	0	0.971935007385524	No hit
POPTR_0001s00350.1																									Probable WRKY transcription factor 11 OS=Arabidopsis thaliana GN=WRKY11 PE=1 SV=2	sp|Q9SV15	2e-30	133	WRKY, WRKY DNA -binding domain.	pfam03106	5e-26	111	gi|259121409|gb|ACV92024.1|	WRKY transcription factor 22 [(Populus tomentosa x P. bolleana) x P. tomentosa]	1341	5.42222e-146	0.875796178343949	No hit
POPTR_0001s00360.1																									Adenine phosphoribosyltransferase 1 OS=Arabidopsis thaliana GN=APT1 PE=2 SV=2	sp|P31166	2e-71	267	Pribosyltran, Phosphoribosyl transferase domain. This family includes a range of diverse phosphoribosyl transferase enzymes. This family includes: Adenine phosphoribosyltransferase EC:2.4.2.7. Hypoxanthine-guanine-xanthine phosphoribosyltransferase. Hypoxanthine phosphoribosyltransferase EC:2.4.2.8. Ribose-phosphate pyrophosphokinase i EC:2.7.6.1. Amidophosphoribosyltransferase EC:2.4.2.14. Orota…	pfam00156	3e-19	88	gi|224125016|ref|XP_002329870.1|	predicted protein [Populus trichocarpa] &gt;gi|222871107|gb|EEF08238.1| predicted protein [Populus trichocarpa]	928	1.29414e-98	1	Adenine phosphoribosyl transferases [Nucleotide transport and metabolism].	KOG1712	6e-77	280
POPTR_0001s00360.2																									Adenine phosphoribosyltransferase 1 OS=Triticum aestivum GN=APT1 PE=2 SV=1	sp|Q43199	1e-63	241	Pribosyltran, Phosphoribosyl transferase domain. This family includes a range of diverse phosphoribosyl transferase enzymes. This family includes: Adenine phosphoribosyltransferase EC:2.4.2.7. Hypoxanthine-guanine-xanthine phosphoribosyltransferase. Hypoxanthine phosphoribosyltransferase EC:2.4.2.8. Ribose-phosphate pyrophosphokinase i EC:2.7.6.1. Amidophosphoribosyltransferase EC:2.4.2.14. Orota…	pfam00156	4e-19	87	gi|224125016|ref|XP_002329870.1|	predicted protein [Populus trichocarpa] &gt;gi|222871107|gb|EEF08238.1| predicted protein [Populus trichocarpa]	785	3.09227e-82	1	Adenine phosphoribosyl transferases [Nucleotide transport and metabolism].	KOG1712	3e-67	248
POPTR_0001s00370.1																									No hits found				No hit				gi|253761486|ref|XP_002489122.1|	hypothetical protein SORBIDRAFT_0020s002020 [Sorghum bicolor] &gt;gi|241947263|gb|EES20408.1| hypothetical protein SORBIDRAFT_0020s002020 [Sorghum bicolor]	277	3.02922e-23	0.445378151260504	Predicted transposase [Replication, recombination and repair].	KOG4585	2e-10	59
POPTR_0001s00380.1																									No hits found				No hit				gi|224125172|ref|XP_002329911.1|	predicted protein [Populus trichocarpa] &gt;gi|222871148|gb|EEF08279.1| predicted protein [Populus trichocarpa]	1302	1.38787e-141	0.891696750902527	No hit
POPTR_0001s00390.1																									Oxysterol-binding protein-related protein 3 OS=Mus musculus GN=Osbpl3 PE=1 SV=1	sp|Q9DBS9	4e-76	286	Oxysterol_BP, Oxysterol-binding protein.	pfam01237	e-118	420	gi|224125020|ref|XP_002329871.1|	predicted protein [Populus trichocarpa] &gt;gi|222871108|gb|EEF08239.1| predicted protein [Populus trichocarpa]	3761	0	0.963254593175853	Oxysterol-binding protein [Lipid transport and metabolism].	KOG1737	e-176	612
POPTR_0001s00390.2																									Oxysterol-binding protein-related protein 7 OS=Homo sapiens GN=OSBPL7 PE=2 SV=1	sp|Q9BZF2	1e-61	238	Oxysterol_BP, Oxysterol-binding protein.	pfam01237	7e-91	328	gi|224125020|ref|XP_002329871.1|	predicted protein [Populus trichocarpa] &gt;gi|222871108|gb|EEF08239.1| predicted protein [Populus trichocarpa]	3291	0	0.95933734939759	Oxysterol-binding protein [Lipid transport and metabolism].	KOG1737	e-145	510
POPTR_0001s00390.3	0	2	0	3	1	2																			Oxysterol-binding protein-related protein 3 OS=Mus musculus GN=Osbpl3 PE=1 SV=1	sp|Q9DBS9	1e-76	288	Oxysterol_BP, Oxysterol-binding protein.	pfam01237	e-120	425	gi|224125020|ref|XP_002329871.1|	predicted protein [Populus trichocarpa] &gt;gi|222871108|gb|EEF08239.1| predicted protein [Populus trichocarpa]	3757	0	0.963254593175853	Oxysterol-binding protein [Lipid transport and metabolism].	KOG1737	e-177	617
POPTR_0001s00390.4												2											C48-Mlp_c15617	2	Oxysterol-binding protein-related protein 3 OS=Mus musculus GN=Osbpl3 PE=1 SV=1	sp|Q9DBS9	1e-76	288	Oxysterol_BP, Oxysterol-binding protein.	pfam01237	e-120	425	gi|224125020|ref|XP_002329871.1|	predicted protein [Populus trichocarpa] &gt;gi|222871108|gb|EEF08239.1| predicted protein [Populus trichocarpa]	3757	0	0.963254593175853	Oxysterol-binding protein [Lipid transport and metabolism].	KOG1737	e-177	617
POPTR_0001s00390.5								2							I21-Mlp_c9601	2									Oxysterol-binding protein-related protein 3 OS=Mus musculus GN=Osbpl3 PE=1 SV=1	sp|Q9DBS9	3e-76	286	Oxysterol_BP, Oxysterol-binding protein.	pfam01237	e-118	419	gi|224125020|ref|XP_002329871.1|	predicted protein [Populus trichocarpa] &gt;gi|222871108|gb|EEF08239.1| predicted protein [Populus trichocarpa]	2657	0	0.947858472998138	Oxysterol-binding protein [Lipid transport and metabolism].	KOG1737	e-149	521
POPTR_0001s00400.1																									14 kDa proline-rich protein DC2.15 OS=Daucus carota PE=2 SV=1	sp|P14009	5e-22	102	Tryp_alpha_amyl, Protease inhibitor/seed storage/LTP family. This family is composed of trypsin-alpha amylase inhibitors, seed storage proteins and lipid transfer proteins from plants.	pfam00234	4e-10	57	gi|224125176|ref|XP_002329912.1|	predicted protein [Populus trichocarpa] &gt;gi|222871149|gb|EEF08280.1| predicted protein [Populus trichocarpa]	396	4.35408e-37	0.899082568807339	No hit
POPTR_0001s00410.1	0	0	0	1	0	7						6											C48-Mlp_c13474;C48-Mlp_c13664	3;3	14 kDa proline-rich protein DC2.15 OS=Daucus carota PE=2 SV=1	sp|P14009	3e-16	83	Tryp_alpha_amyl, Protease inhibitor/seed storage/LTP family. This family is composed of trypsin-alpha amylase inhibitors, seed storage proteins and lipid transfer proteins from plants.	pfam00234	4e-11	61	gi|224125024|ref|XP_002329872.1|	predicted protein [Populus trichocarpa] &gt;gi|118481415|gb|ABK92650.1| unknown [Populus trichocarpa] &gt;gi|222871109|gb|EEF08240.1| predicted protein [Populus trichocarpa]	266	4.59374e-22	0.557142857142857	No hit
POPTR_0001s00420.1																									14 kDa proline-rich protein DC2.15 OS=Daucus carota PE=2 SV=1	sp|P14009	2e-14	79	PAT1, Topoisomerase II-associated protein PAT1. Members of this family are necessary for accurate chromosome transmission during cell division.	pfam09770	1e-09	57	gi|224125180|ref|XP_002329913.1|	predicted protein [Populus trichocarpa] &gt;gi|222871150|gb|EEF08281.1| predicted protein [Populus trichocarpa]	346	7.37699e-31	0.988372093023256	RhoA GTPase effector DIA/Diaphanous [Signal transduction mechanisms, Cytoskeleton].	KOG1924	2e-17	83
POPTR_0001s00430.1	5	9	0	7	2	4	5	12	2	13	6	9	I18-Mlp_c3856	5	I21-Mlp_c1698	12	I24-Mlp_c8614	2	C18-Mlp_c2183;C18-Mlp_c12949	8;5	C24-Mlp_c1995	6	C48-Mlp_c5429;C48-Mlp_c10225	6;3	No hits found				No hit				gi|118484559|gb|ABK94153.1|	unknown [Populus trichocarpa]	382	2.00029e-35	0.738317757009346	No hit
POPTR_0001s00440.1	1	2	0	1	0	1																			L-lactate dehydrogenase B (Fragment) OS=Hordeum vulgare PE=1 SV=1	sp|P22989	e-129	461	Ldh_1_N, lactate/malate dehydrogenase, NAD binding domain. L-lactate dehydrogenases are metabolic enzymes which catalyse the conversion of L-lactate to pyruvate, the last step in anaerobic glycolysis. L-2-hydroxyisocaproate dehydrogenases are also members of the family. Malate dehydrogenases catalyse the interconversion of malate to oxaloacetate. The enzyme participates in the citric acid cycle. …	pfam00056	8e-47	181	gi|224071545|ref|XP_002303510.1|	predicted protein [Populus trichocarpa] &gt;gi|222840942|gb|EEE78489.1| predicted protein [Populus trichocarpa]	1544	1.57686e-169	0.882857142857143	Lactate dehydrogenase [Energy production and conversion].	KOG1495	e-132	464
POPTR_0001s00440.2								3							I21-Mlp_c8263	3									L-lactate dehydrogenase B (Fragment) OS=Hordeum vulgare PE=1 SV=1	sp|P22989	e-129	461	Ldh_1_N, lactate/malate dehydrogenase, NAD binding domain. L-lactate dehydrogenases are metabolic enzymes which catalyse the conversion of L-lactate to pyruvate, the last step in anaerobic glycolysis. L-2-hydroxyisocaproate dehydrogenases are also members of the family. Malate dehydrogenases catalyse the interconversion of malate to oxaloacetate. The enzyme participates in the citric acid cycle. …	pfam00056	8e-47	181	gi|224071545|ref|XP_002303510.1|	predicted protein [Populus trichocarpa] &gt;gi|222840942|gb|EEE78489.1| predicted protein [Populus trichocarpa]	1544	1.57686e-169	0.882857142857143	Lactate dehydrogenase [Energy production and conversion].	KOG1495	e-132	464
POPTR_0001s00450.1												4											C48-Mlp_c5618	4	No hits found				No hit				gi|224074677|ref|XP_002304420.1|	predicted protein [Populus trichocarpa] &gt;gi|222841852|gb|EEE79399.1| predicted protein [Populus trichocarpa]	188	5.84276e-13	0.679245283018868	No hit
POPTR_0001s00460.1	0	0	0	0	0	1																			No hits found				No hit				gi|224125188|ref|XP_002329915.1|	predicted protein [Populus trichocarpa] &gt;gi|222871152|gb|EEF08283.1| predicted protein [Populus trichocarpa]	719	2.36049e-74	0.934426229508197	No hit
POPTR_0001s00470.1	0	1	0	0	1	2																			Autophagy-related protein 8f OS=Arabidopsis thaliana GN=ATG8F PE=2 SV=1	sp|Q8VYK7	1e-44	177	MAP1_LC3, Microtubule associated protein 1A/1B, light chain 3. Light chain 3 is proposed to function primarily as a subunit of microtubule associated proteins 1A and 1B and that its expression may regulate microtubule binding activity.	pfam02991	5e-48	182	gi|224125192|ref|XP_002329916.1|	predicted protein [Populus trichocarpa] &gt;gi|118488644|gb|ABK96134.1| unknown [Populus trichocarpa] &gt;gi|222871153|gb|EEF08284.1| predicted protein [Populus trichocarpa]	516	4.86655e-51	0.89344262295082	Microtubule-associated anchor protein involved in autophagy and membrane trafficking [Cytoskeleton].	KOG1654	7e-48	183
POPTR_0001s00470.2							5	2				2	I18-Mlp_c3804	5	I21-Mlp_c9111	2							C48-Mlp_c16183	2	Autophagy-related protein 8f OS=Arabidopsis thaliana GN=ATG8F PE=2 SV=1	sp|Q8VYK7	1e-44	177	MAP1_LC3, Microtubule associated protein 1A/1B, light chain 3. Light chain 3 is proposed to function primarily as a subunit of microtubule associated proteins 1A and 1B and that its expression may regulate microtubule binding activity.	pfam02991	5e-48	182	gi|224125192|ref|XP_002329916.1|	predicted protein [Populus trichocarpa] &gt;gi|118488644|gb|ABK96134.1| unknown [Populus trichocarpa] &gt;gi|222871153|gb|EEF08284.1| predicted protein [Populus trichocarpa]	516	4.86655e-51	0.89344262295082	Microtubule-associated anchor protein involved in autophagy and membrane trafficking [Cytoskeleton].	KOG1654	7e-48	183
POPTR_0001s00480.1							4	2	2	6		4	I18-Mlp_c9852;I18-Mlp_c11343	2;2	I21-Mlp_c12507	2	I24-Mlp_c9580	2	C18-Mlp_c6426;C18-Mlp_c11867	4;2			C48-Mlp_c15802;C48-Mlp_c16048	2;2	Scarecrow-like protein 6 OS=Arabidopsis thaliana GN=SLC6 PE=2 SV=1	sp|O81316	e-100	365	GRAS, GRAS family transcription factor. Sequence analysis of the products of the GRAS (GAI, RGA, SCR) gene family indicates that they share a variable amino-terminus and a highly conserved carboxyl-terminus that contains five recognisable motifs. Proteins in the GRAS family are transcription factors that seem to be involved in development and other processes. Mutation of the SCARECROW (SCR) gene …	pfam03514	8e-98	351	gi|224125028|ref|XP_002329873.1|	GRAS family transcription factor [Populus trichocarpa] &gt;gi|222871110|gb|EEF08241.1| GRAS family transcription factor [Populus trichocarpa]	3233	0	0.844272844272844	Thyroid hormone receptor-associated protein complex, subunit TRAP230 [Transcription].	KOG3598	9e-07	50
POPTR_0001s00490.1																									No hits found				No hit				gi|224125196|ref|XP_002329917.1|	predicted protein [Populus trichocarpa] &gt;gi|222871154|gb|EEF08285.1| predicted protein [Populus trichocarpa]	869	1.16599e-91	1	No hit
POPTR_0001s00500.1	0	0	0	0	1	0																			No hits found				No hit				gi|224125032|ref|XP_002329874.1|	predicted protein [Populus trichocarpa] &gt;gi|222871111|gb|EEF08242.1| predicted protein [Populus trichocarpa]	275	4.91223e-23	1	No hit
POPTR_0001s00510.1																									No hits found				No hit				gi|224125200|ref|XP_002329918.1|	predicted protein [Populus trichocarpa] &gt;gi|222871155|gb|EEF08286.1| predicted protein [Populus trichocarpa]	990	8.14808e-106	0.994594594594595	No hit
POPTR_0001s00520.1	0	0	1	0	0	2						2											C48-Mlp_c11214	2	No hits found				No hit				gi|224125204|ref|XP_002329919.1|	predicted protein [Populus trichocarpa] &gt;gi|222871156|gb|EEF08287.1| predicted protein [Populus trichocarpa]	3624	0	0.94060773480663	No hit
POPTR_0001s00530.1	2	2	1	2	1	0	2	2		3	2	2	I18-Mlp_c11991	2	I21-Mlp_c13079	2			C18-Mlp_c9392	3	C24-Mlp_c12905	2	C48-Mlp_c13576	2	No hits found				No hit				gi|224125036|ref|XP_002329875.1|	predicted protein [Populus trichocarpa] &gt;gi|222871112|gb|EEF08243.1| predicted protein [Populus trichocarpa]	587	7.3975e-59	0.655172413793103	No hit
POPTR_0001s00540.1																									No hits found				No hit				gi|224125040|ref|XP_002329876.1|	predicted protein [Populus trichocarpa] &gt;gi|222871113|gb|EEF08244.1| predicted protein [Populus trichocarpa]	421	5.97487e-40	0.77536231884058	No hit
POPTR_0001s00550.1	2	0	0	1	1	3						2											C48-Mlp_c9844	2	CHD3-type chromatin-remodeling factor PICKLE OS=Arabidopsis thaliana GN=PKL PE=1 SV=1	sp|Q9S775	e-156	553	SNF2_N, SNF2 family N-terminal domain. This domain is found in proteins involved in a variety of processes including transcription regulation (e.g., SNF2, STH1, brahma, MOT1), DNA repair (e.g., ERCC6, RAD16, RAD5), DNA recombination (e.g., RAD54), and chromatin unwinding (e.g., ISWI) as well as a variety of other proteins with little functional information (e.g., lodestar, ETL1).	pfam00176	1e-78	289	gi|224125208|ref|XP_002329920.1|	chromatin remodeling complex subunit [Populus trichocarpa] &gt;gi|222871157|gb|EEF08288.1| chromatin remodeling complex subunit [Populus trichocarpa]	10783	0	0.921955403087479	Chromodomain-helicase DNA-binding protein [Transcription].	KOG0384	e-172	600
POPTR_0001s00560.1	7	9	8	12	10	9	10	12	11	16	13	12	I18-Mlp_c5554;I18-Mlp_c5841;I18-Mlp_c11341	5;3;2	I21-Mlp_c2850;I21-Mlp_c7519;I21-Mlp_c12918;I21-Mlp_c13194	5;3;2;2	I24-Mlp_c1497;I24-Mlp_c6264	9;2	C18-Mlp_c3121;C18-Mlp_c6400	10;6	C24-Mlp_c3790;C24-Mlp_c6581	10;3	C48-Mlp_c3473;C48-Mlp_c7367	7;5	Serine/threonine-protein kinase CTR1 OS=Arabidopsis thaliana GN=CTR1 PE=1 SV=1	sp|Q05609	4e-43	177	Pkinase_Tyr, Protein tyrosine kinase.	pfam07714	2e-70	261	gi|270239963|emb|CBI27196.1|	unnamed protein product [Vitis vinifera]	3901	0	0.632530120481928	Tyrosine kinase specific for activated (GTP-bound) p21cdc42Hs [Signal transduction mechanisms].	KOG0192	2e-85	312
POPTR_0001s00570.1	2	2	1	0	0	1	2	3			2		I18-Mlp_c7260	2	I21-Mlp_c14297	3					C24-Mlp_c12720	2			Elongation factor G, mitochondrial OS=Arabidopsis thaliana GN=At1g45332 PE=1 SV=1	sp|Q9C641	0.0	1305	GTP_EFTU, Elongation factor Tu GTP binding domain. This domain contains a P-loop motif, also found in several other families such as pfam00071, pfam00025 and pfam00063. Elongation factor Tu consists of three structural domains, this plus two C-terminal beta barrel domains.	pfam00009	4e-52	200	gi|224125052|ref|XP_002329879.1|	predicted protein [Populus trichocarpa] &gt;gi|222871116|gb|EEF08247.1| predicted protein [Populus trichocarpa]	3626	0	0.998556998556999	Mitochondrial elongation factor [Translation, ribosomal structure and biogenesis].	KOG0465	0.0	1062
POPTR_0001s00580.1																									Potassium transporter 11 OS=Arabidopsis thaliana GN=POT11 PE=1 SV=1	sp|O64769	0.0	1059	K_trans, K+ potassium transporter. This is a family of K+ potassium transporters that are conserved across phyla, having both bacterial (KUP), yeast (HAK), and plant (AtKT) sequences as members.	pfam02705	0.0	1052	gi|224125212|ref|XP_002329921.1|	predicted protein [Populus trichocarpa] &gt;gi|222871158|gb|EEF08289.1| predicted protein [Populus trichocarpa]	3875	0	0.915297092288243	No hit
POPTR_0001s00590.1	2	5	6	4	4	11		7	7		2	13			I21-Mlp_c6032;I21-Mlp_c14734	5;2	I24-Mlp_c4510;I24-Mlp_c5884	3;4			C24-Mlp_c7080	2	C48-Mlp_c4995;C48-Mlp_c5805;C48-Mlp_c12427	5;5;3	Potassium transporter 11 OS=Arabidopsis thaliana GN=POT11 PE=1 SV=1	sp|O64769	0.0	1157	K_trans, K+ potassium transporter. This is a family of K+ potassium transporters that are conserved across phyla, having both bacterial (KUP), yeast (HAK), and plant (AtKT) sequences as members.	pfam02705	0.0	1118	gi|224125216|ref|XP_002329922.1|	predicted protein [Populus trichocarpa] &gt;gi|222871159|gb|EEF08290.1| predicted protein [Populus trichocarpa]	3674	0	0.878787878787879	No hit
POPTR_0001s00600.1																									No hits found				No hit				gi|224125220|ref|XP_002329923.1|	predicted protein [Populus trichocarpa] &gt;gi|222871160|gb|EEF08291.1| predicted protein [Populus trichocarpa]	706	5.16447e-73	1	No hit
POPTR_0001s00610.1	5	1	2	3	2	5	3			2		7	I18-Mlp_c3730	3					C18-Mlp_c10547	2			C48-Mlp_c8533;C48-Mlp_c11829	4;3	Autocrine motility factor receptor OS=Mus musculus GN=Amfr PE=1 SV=2	sp|Q9R049	4e-27	123	zf-C3HC4, Zinc finger, C3HC4 type (RING finger). The C3HC4 type zinc-finger (RING finger) is a cysteine-rich domain of 40 to 60 residues that coordinates two zinc ions, and has the consensus sequence: C-X2-C-X(9-39)-C-X(1-3)-H-X(2-3)-C-X2-C-X(4-48)-C-X2-C where X is any amino acid. Many proteins containing a RING finger play a key role in the ubiquitination pathway.	pfam00097	3e-07	50	gi|224125224|ref|XP_002329924.1|	predicted protein [Populus trichocarpa] &gt;gi|222871161|gb|EEF08292.1| predicted protein [Populus trichocarpa]	2906	0	0.975481611208406	E3 ubiquitin ligase [Posttranslational modification, protein turnover, chaperones].	KOG0802	2e-63	238
POPTR_0001s00620.1																									No hits found				No hit				gi|224125056|ref|XP_002329880.1|	predicted protein [Populus trichocarpa] &gt;gi|224139236|ref|XP_002326802.1| predicted protein [Populus trichocarpa] &gt;gi|118484752|gb|ABK94245.1| unknown [Populus trichocarpa] &gt;gi|222834124|gb|EEE72601.1| predicted protein [Populus trichocarpa] &gt;gi|222871117|gb|EEF08248.1| predicted protein [Populus trichocarpa]	286	2.55335e-24	1	No hit
POPTR_0001s00620.2	1	0	0	3	0	1				3									C18-Mlp_c5975	3					No hits found				No hit				gi|224125056|ref|XP_002329880.1|	predicted protein [Populus trichocarpa] &gt;gi|224139236|ref|XP_002326802.1| predicted protein [Populus trichocarpa] &gt;gi|118484752|gb|ABK94245.1| unknown [Populus trichocarpa] &gt;gi|222834124|gb|EEE72601.1| predicted protein [Populus trichocarpa] &gt;gi|222871117|gb|EEF08248.1| predicted protein [Populus trichocarpa]	286	2.55335e-24	1	No hit
POPTR_0001s00630.1	1	4	2	4	1	8		2	2	6		5			I21-Mlp_c14416	2	I24-Mlp_c6610	2	C18-Mlp_c4190	6			C48-Mlp_c8815	5	Sugar phosphate exchanger 2 OS=Danio rerio GN=slc37a2 PE=2 SV=1	sp|Q7SY29	e-112	404	MFS_1, Major Facilitator Superfamily.	pfam07690	2e-23	104	gi|224138500|ref|XP_002326618.1|	predicted protein [Populus trichocarpa] &gt;gi|222833940|gb|EEE72417.1| predicted protein [Populus trichocarpa]	2481	0	0.965583173996176	Permease of the major facilitator superfamily [Carbohydrate transport and metabolism].	KOG2533	9e-91	328
POPTR_0001s00640.1	2	1	1	2	1	4	2	2		2	2	4	I18-Mlp_c11254	2	I21-Mlp_c14563	2			C18-Mlp_c9984	2	C24-Mlp_c11459	2	C48-Mlp_c8349;C48-Mlp_c11481	2;2	Luc7-like protein 3 OS=Mus musculus GN=Luc7l3 PE=1 SV=1	sp|Q5SUF2	6e-36	151	LUC7, LUC7 N_terminus. This family contains the N terminal region of several LUC7 protein homologues and only contains eukaryotic proteins. LUC7 has been shown to be a U1 snRNA associated protein with a role in splice site recognition. The family also contains human and mouse LUC7 like (LUC7L) proteins and human cisplatin resistance-associated overexpressed protein (CROP).	pfam03194	3e-59	222	gi|224139232|ref|XP_002326801.1|	predicted protein [Populus trichocarpa] &gt;gi|222834123|gb|EEE72600.1| predicted protein [Populus trichocarpa]	1122	1.24073e-120	0.769480519480519	Spliceosome subunit [RNA processing and modification].	KOG0796	7e-50	192
POPTR_0001s00650.1	0	0	0	0	1	1																			Peroxisomal membrane protein 11B OS=Arabidopsis thaliana GN=PEX11B PE=1 SV=1	sp|Q9STY0	5e-88	323	PEX11, Peroxisomal biogenesis factor 11 (PEX11). This family consists of several peroxisomal biogenesis factor 11 (PEX11) proteins from several eukaryotic species. The PEX11 peroxisomal membrane proteins promote peroxisome division in multiple eukaryotes.	pfam05648	3e-52	198	gi|224139228|ref|XP_002326800.1|	predicted protein [Populus trichocarpa] &gt;gi|222834122|gb|EEE72599.1| predicted protein [Populus trichocarpa]	1107	4.04894e-119	1	Peroxisomal biogenesis protein (peroxin) [Intracellular trafficking, secretion, and vesicular transport].	KOG4186	6e-47	181
POPTR_0001s00660.1	0	6	2	1	3	4		5	2		5	5			I21-Mlp_c7291	5	I24-Mlp_c10958	2			C24-Mlp_c4251	5	C48-Mlp_c7992;C48-Mlp_c13973	3;2	Uncharacterized protein At1g14870 OS=Arabidopsis thaliana GN=At1g14870 PE=1 SV=1	sp|Q9LQU4	3e-06	52	PLAC8, PLAC8 family. This family includes the Placenta-specific gene 8 protein.	pfam04749	2e-21	96	gi|224074653|ref|XP_002304409.1|	predicted protein [Populus trichocarpa] &gt;gi|222841841|gb|EEE79388.1| predicted protein [Populus trichocarpa]	1088	5.83693e-117	0.897435897435897	No hit
POPTR_0001s00670.1																									No hits found				PMD, Plant mobile domain. This domain was identified by Babu and colleagues in a variety of transposases.	pfam10536	3e-07	47	gi|224138496|ref|XP_002326617.1|	predicted protein [Populus trichocarpa] &gt;gi|222833939|gb|EEE72416.1| predicted protein [Populus trichocarpa]	293	3.56358e-25	0.985507246376812	No hit
POPTR_0001s00680.1																									Dynein light chain, cytoplasmic OS=Dictyostelium discoideum GN=dlcB PE=3 SV=1	sp|Q86A88	8e-19	92	Dynein_light, Dynein light chain type 1.	pfam01221	2e-29	121	gi|224139220|ref|XP_002326798.1|	predicted protein [Populus trichocarpa] &gt;gi|222834120|gb|EEE72597.1| predicted protein [Populus trichocarpa]	713	8.20029e-74	0.902597402597403	Dynein light chain type 1 [Cytoskeleton].	KOG3430	8e-26	110
POPTR_0001s00690.1																									Probable aquaporin TIP5-1 OS=Arabidopsis thaliana GN=TIP5-1 PE=2 SV=1	sp|Q9STX9	2e-72	271	MIP, Major intrinsic protein. MIP (Major Intrinsic Protein) family proteins exhibit essentially two distinct types of channel properties: (1) specific water transport by the aquaporins, and (2) small neutral solutes transport, such as glycerol by the glycerol facilitators.	pfam00230	4e-48	184	gi|224139216|ref|XP_002326797.1|	aquaporin, MIP family [Populus trichocarpa] &gt;gi|222834119|gb|EEE72596.1| aquaporin, MIP family [Populus trichocarpa]	980	2.22717e-104	1	Aquaporin (major intrinsic protein family) [Carbohydrate transport and metabolism].	KOG0223	3e-45	176
POPTR_0001s00700.1	0	0	0	0	2	4						4											C48-Mlp_c6612	4	Nitric oxide synthase 1 OS=Arabidopsis thaliana GN=NOS1 PE=1 SV=1	sp|Q66GP9	0.0	716	No hit				gi|255539795|ref|XP_002510962.1|	Nitric-oxide synthase, putative [Ricinus communis] &gt;gi|223550077|gb|EEF51564.1| Nitric-oxide synthase, putative [Ricinus communis]	2153	0	0.758741258741259	Predicted GTPases [General function prediction only].	KOG1249	e-102	367
POPTR_0001s00710.1																									Structural maintenance of chromosomes protein 2-1 OS=Arabidopsis thaliana GN=SMC2-1 PE=2 SV=2	sp|Q9C5Y4	0.0	1514	SMC_N, RecF/RecN/SMC N terminal domain. This domain is found at the N terminus of SMC proteins. The SMC (structural maintenance of chromosomes) superfamily proteins have ATP-binding domains at the N- and C-termini, and two extended coiled-coil domains separated by a hinge in the middle. The eukaryotic SMC proteins form two kind of heterodimers: the SMC1/SMC3 and the SMC2/SMC4 types. These heterod…	pfam02463	2e-94	341	gi|224139208|ref|XP_002326795.1|	condensin complex components subunit [Populus trichocarpa] &gt;gi|222834117|gb|EEE72594.1| condensin complex components subunit [Populus trichocarpa]	5022	0	0.962585034013605	Structural maintenance of chromosome protein 2 (chromosome condensation complex Condensin, subunit E) [Chromatin structure and dynamics, Cell cycle control, cell division, chromosome partitioning].	KOG0933	0.0	1320
POPTR_0001s00720.1	0	2	1	0	2	1		2							I21-Mlp_c15617	2									Protein KRI1 homolog OS=Homo sapiens GN=KRI1 PE=1 SV=2	sp|Q8N9T8	1e-14	82	Kri1, KRI1-like family. The yeast member of this family (Kri1p) is found to be required for 40S ribosome biogenesis in the nucleolus.	pfam05178	4e-24	106	gi|224138492|ref|XP_002326616.1|	predicted protein [Populus trichocarpa] &gt;gi|222833938|gb|EEE72415.1| predicted protein [Populus trichocarpa]	1675	0	0.736334405144695	KRR1-interacting protein involved in 40S ribosome biogenesis [Translation, ribosomal structure and biogenesis].	KOG2409	2e-57	218
POPTR_0001s00730.1																									CCR4-NOT transcription complex subunit 1 OS=Xenopus tropicalis GN=cnot1 PE=2 SV=1	sp|A0JP85	2e-12	70	Not1, CCR4-Not complex component, Not1. The Ccr4-Not complex is a global regulator of transcription that affects genes positively and negatively and is thought to regulate transcription factor TFIID.	pfam04054	1e-15	75	gi|224139204|ref|XP_002326794.1|	predicted protein [Populus trichocarpa] &gt;gi|222834116|gb|EEE72593.1| predicted protein [Populus trichocarpa]	277	2.59003e-23	1	Negative regulator of transcription [Transcription].	KOG1831	2e-12	64
POPTR_0001s00740.1																									Transposon TX1 uncharacterized 149 kDa protein OS=Xenopus laevis PE=4 SV=1	sp|P14381	1e-43	179	RVT_1, Reverse transcriptase (RNA-dependent DNA polymerase). A reverse transcriptase gene is usually indicative of a mobile element such as a retrotransposon or retrovirus. Reverse transcriptases occur in a variety of mobile elements, including retrotransposons, retroviruses, group II introns, bacterial msDNAs, hepadnaviruses, and caulimoviruses.	pfam00078	2e-19	92	gi|224109796|ref|XP_002333199.1|	predicted protein [Populus trichocarpa] &gt;gi|222835077|gb|EEE73526.1| predicted protein [Populus trichocarpa]	1627	2.30947e-178	0.858757062146893	No hit
POPTR_0001s00750.1																									Probable NAD(P)H-dependent oxidoreductase 1 OS=Oryza sativa subsp. japonica GN=Os10g0113000 PE=1 SV=1	sp|Q7G764	8e-76	283	Aldo_ket_red, Aldo/keto reductase family. This family includes a number of K+ ion channel beta chain regulatory domains - these are reported to have oxidoreductase activity.	pfam00248	3e-55	209	gi|224139200|ref|XP_002326793.1|	predicted protein [Populus trichocarpa] &gt;gi|222834115|gb|EEE72592.1| predicted protein [Populus trichocarpa]	1702	0	1	Aldo/keto reductase family proteins [General function prediction only].	KOG1577	2e-88	319
POPTR_0001s00760.1																									No hits found				Mem_trans, Membrane transport protein. This family includes auxin efflux carrier proteins and other transporter proteins from all domains of life.	pfam03547	2e-23	103	gi|224071517|ref|XP_002303498.1|	predicted protein [Populus trichocarpa] &gt;gi|222840930|gb|EEE78477.1| predicted protein [Populus trichocarpa]	734	9.31677e-76	0.559322033898305	Predicted membrane protein [Function unknown].	KOG2722	4e-56	212
POPTR_0001s00770.1																									14-3-3-like protein B OS=Vicia faba PE=2 SV=1	sp|P42654	3e-73	274	14-3-3, 14-3-3 protein.	pfam00244	4e-82	297	gi|224139196|ref|XP_002326792.1|	predicted protein [Populus trichocarpa] &gt;gi|222834114|gb|EEE72591.1| predicted protein [Populus trichocarpa]	1140	5.95e-123	1	Multifunctional chaperone (14-3-3 family) [Posttranslational modification, protein turnover, chaperones].	KOG0841	5e-60	225
POPTR_0001s00780.1	0	0	3	0	0	1			2								I24-Mlp_c8991	2							2-phosphoglycerate kinase OS=Pyrococcus furiosus GN=pgk2 PE=3 SV=1	sp|Q8U4K7	4e-13	76	No hit				gi|224138484|ref|XP_002326614.1|	predicted protein [Populus trichocarpa] &gt;gi|222833936|gb|EEE72413.1| predicted protein [Populus trichocarpa]	2170	0	0.913978494623656	No hit
POPTR_0001s00790.1	2	1	1	0	1	6	2				2	4	I18-Mlp_c10453	2							C24-Mlp_c13449	2	C48-Mlp_c10894	4	F-box protein At5g07670 OS=Arabidopsis thaliana GN=At5g07670 PE=2 SV=1	sp|Q8VYT5	e-118	424	No hit				gi|224138480|ref|XP_002326613.1|	predicted protein [Populus trichocarpa] &gt;gi|222833935|gb|EEE72412.1| predicted protein [Populus trichocarpa]	1666	0	0.956647398843931	Leucine rich repeat proteins, some proteins contain F-box [General function prediction only].	KOG1947	3e-14	73
POPTR_0001s00800.1																									Zinc finger protein 1 OS=Triticum aestivum PE=2 SV=1	sp|Q42430	7e-10	64	No hit				gi|224139192|ref|XP_002326791.1|	predicted protein [Populus trichocarpa] &gt;gi|222834113|gb|EEE72590.1| predicted protein [Populus trichocarpa]	975	9.35345e-104	0.812244897959184	No hit
POPTR_0001s00810.1																									No hits found				DUF566, Family of unknown function (DUF566). Family of related proteins that is plant specific.	pfam04484	1e-49	190	gi|224139188|ref|XP_002326790.1|	predicted protein [Populus trichocarpa] &gt;gi|222834112|gb|EEE72589.1| predicted protein [Populus trichocarpa]	1519	1.55546e-166	0.856396866840731	No hit
POPTR_0001s00820.1	0	1	0	0	0	0																			Probable leucine-rich repeat receptor-like protein kinase At5g61480 OS=Arabidopsis thaliana GN=At5g61480 PE=1 SV=1	sp|Q9FII5	0.0	1271	Pkinase, Protein kinase domain.	pfam00069	3e-39	157	gi|224071507|ref|XP_002303493.1|	predicted protein [Populus trichocarpa] &gt;gi|222840925|gb|EEE78472.1| predicted protein [Populus trichocarpa]	4710	0	0.894736842105263	Serine/threonine protein kinase [Signal transduction mechanisms].	KOG1187	4e-82	301
POPTR_0001s00830.1	1	1	1	0	1	3						3											C48-Mlp_c11594	3	Protein RFT1 homolog OS=Dictyostelium discoideum GN=rft1 PE=3 SV=1	sp|Q54IV7	6e-52	205	Rft-1, Rft protein.	pfam04506	7e-57	215	gi|224138472|ref|XP_002326611.1|	predicted protein [Populus trichocarpa] &gt;gi|222833933|gb|EEE72410.1| predicted protein [Populus trichocarpa]	2260	0	1	Nuclear division RFT1 protein [Cell cycle control, cell division, chromosome partitioning].	KOG2864	e-101	363
POPTR_0001s00840.1																									No hits found				No hit				gi|224139186|ref|XP_002326789.1|	predicted protein [Populus trichocarpa] &gt;gi|222834111|gb|EEE72588.1| predicted protein [Populus trichocarpa]	1251	1.61561e-135	0.784883720930233	No hit
POPTR_0001s00850.1	3	0	5	2	1	1	2		2	2			I18-Mlp_c8422	2			I24-Mlp_c8795	2	C18-Mlp_c9190	2					Branchpoint-bridging protein OS=Neurospora crassa GN=bpb-1 PE=3 SV=1	sp|Q8NIW7	3e-57	224	RRM_1, RNA recognition motif. (a.k.a. RRM, RBD, or RNP domain). The RRM motif is probably diagnostic of an RNA binding protein. RRMs are found in a variety of RNA binding proteins, including various hnRNP proteins, proteins implicated in regulation of alternative splicing, and protein components of snRNPs. The motif also appears in a few single stranded DNA binding proteins. The RRM structure con…	pfam00076	1e-17	85	gi|224071499|ref|XP_002303489.1|	predicted protein [Populus trichocarpa] &gt;gi|222840921|gb|EEE78468.1| predicted protein [Populus trichocarpa]	2556	0	0.704069050554871	Splicing factor 1/branch point binding protein (RRM superfamily) [RNA processing and modification].	KOG0119	2e-70	261
POPTR_0001s00860.1	6	6	5	5	5	12	6	6	13	6	8	15	I18-Mlp_c2194	6	I21-Mlp_c3067	6	I24-Mlp_c1053;I24-Mlp_c2671	9;4	C18-Mlp_c4329;C18-Mlp_c8884	4;2	C24-Mlp_c3836;C24-Mlp_c13581	6;2	C48-Mlp_c2261	15	Autophagy-related protein 3 OS=Arabidopsis thaliana GN=ATG3 PE=2 SV=2	sp|Q0WWQ1	e-147	521	Autophagy_N, Autophagocytosis associated protein (Atg3), N-terminal domain. Autophagocytosis is a starvation-induced process responsible for transport of cytoplasmic proteins to the lysosome/vacuole. Atg3 is a ubiquitin like modifier that is topologically similar to the canonical E2 enzyme. It catalyses the conjugation of Atg8 and phosphatidylethanolamine.	pfam03986	6e-47	181	gi|224138464|ref|XP_002326609.1|	predicted protein [Populus trichocarpa] &gt;gi|222833931|gb|EEE72408.1| predicted protein [Populus trichocarpa]	1515	3.69322e-166	0.949206349206349	Protein involved in autophagocytosis during starvation [General function prediction only].	KOG2981	e-106	379
POPTR_0001s00870.1																									Gibberellin 3-beta-dioxygenase 4 OS=Arabidopsis thaliana GN=At1g80330 PE=1 SV=1	sp|Q9C971	2e-10	65	DUF2181, Uncharacterized conserved protein (DUF2181). This is region of approximately 250 residues conserved from worms to humans. Its function is unknown.	pfam10223	8e-05	40	gi|224138460|ref|XP_002326608.1|	predicted protein [Populus trichocarpa] &gt;gi|222833930|gb|EEE72407.1| predicted protein [Populus trichocarpa]	809	6.32495e-85	1	Iron/ascorbate family oxidoreductases [Secondary metabolites biosynthesis, transport and catabolism, General function prediction only].	KOG0143	2e-23	103
POPTR_0001s00880.1	0	0	0	0	2	1																			8-amino-7-oxononanoate synthase OS=Alkalilimnicola ehrlichei (strain MLHE-1) GN=bioF PE=3 SV=1	sp|Q0A5W2	5e-58	225	Aminotran_1_2, Aminotransferase class I and II.	pfam00155	1e-39	157	gi|225443041|ref|XP_002268950.1|	PREDICTED: hypothetical protein [Vitis vinifera] &gt;gi|270254042|emb|CBI36440.1| unnamed protein product [Vitis vinifera]	1686	0	0.67515923566879	Glycine C-acetyltransferase/2-amino-3-ketobutyrate-CoA ligase [Amino acid transport and metabolism].	KOG1359	e-124	439
POPTR_0001s00890.1																									Protein DYAD OS=Arabidopsis thaliana GN=DYAD PE=1 SV=1	sp|Q9FGN8	7e-87	321	No hit				gi|224071489|ref|XP_002303485.1|	predicted protein [Populus trichocarpa] &gt;gi|222840917|gb|EEE78464.1| predicted protein [Populus trichocarpa]	1276	2.20323e-138	0.698254364089776	No hit
POPTR_0001s00900.1																									No hits found				No hit				gi|224138452|ref|XP_002326606.1|	predicted protein [Populus trichocarpa] &gt;gi|222833928|gb|EEE72405.1| predicted protein [Populus trichocarpa]	352	5.77421e-32	1	No hit
POPTR_0001s00910.1																									No hits found				No hit				gi|118482249|gb|ABK93052.1|	unknown [Populus trichocarpa]	149	1.88119e-08	1	No hit
POPTR_0001s00920.1	0	0	1	0	1	0																			E3 ubiquitin-protein ligase At1g12760 OS=Arabidopsis thaliana GN=At1g12760 PE=2 SV=1	sp|Q9LN71	5e-11	69	zf-C3HC4, Zinc finger, C3HC4 type (RING finger). The C3HC4 type zinc-finger (RING finger) is a cysteine-rich domain of 40 to 60 residues that coordinates two zinc ions, and has the consensus sequence: C-X2-C-X(9-39)-C-X(1-3)-H-X(2-3)-C-X2-C-X(4-48)-C-X2-C where X is any amino acid. Many proteins containing a RING finger play a key role in the ubiquitination pathway.	pfam00097	9e-07	48	gi|224074629|ref|XP_002304401.1|	predicted protein [Populus trichocarpa] &gt;gi|222841833|gb|EEE79380.1| predicted protein [Populus trichocarpa]	1802	0	0.712230215827338	Predicted E3 ubiquitin ligase [Posttranslational modification, protein turnover, chaperones].	KOG4628	2e-16	82
POPTR_0001s00930.1																									Pectinesterase 2 OS=Citrus sinensis GN=PECS-2.1 PE=2 SV=1	sp|O04887	2e-06	51	No hit				gi|224139170|ref|XP_002326785.1|	predicted protein [Populus trichocarpa] &gt;gi|222834107|gb|EEE72584.1| predicted protein [Populus trichocarpa]	333	8.44553e-30	1	No hit
POPTR_0001s00940.1	7	2	1	1	1	1	7					2	I18-Mlp_c1833	7									C48-Mlp_c15050	2	Rop guanine nucleotide exchange factor 1 OS=Arabidopsis thaliana GN=ROPGEF1 PE=1 SV=2	sp|Q93ZY2	5e-87	322	PRONE, PRONE (Plant-specific Rop nucleotide exchanger). This is a functional guanine exchange factor (GEF) of plant Rho GTPase.	pfam03759	e-153	535	gi|224139166|ref|XP_002326784.1|	predicted protein [Populus trichocarpa] &gt;gi|222834106|gb|EEE72583.1| predicted protein [Populus trichocarpa]	2534	0	0.926062846580407	No hit
POPTR_0001s00950.1																									Taxadien-5-alpha-ol O-acetyltransferase OS=Taxus chinensis PE=2 SV=1	sp|Q8S9G6	7e-50	198	Transferase, Transferase family. This family includes a number of transferase enzymes. These include anthranilate N-hydroxycinnamoyl/benzoyltransferase that catalyses the first committed reaction of phytoalexin biosynthesis. Deacetylvindoline 4-O-acetyltransferase EC:2.3.1.107 catalyses the last step in vindoline biosynthesis is also a member of this family. The motif HXXXD is probably part of th…	pfam02458	1e-89	323	gi|224138448|ref|XP_002326605.1|	predicted protein [Populus trichocarpa] &gt;gi|222833927|gb|EEE72404.1| predicted protein [Populus trichocarpa]	2369	0	1	No hit
POPTR_0001s00960.1																									Pectinesterase inhibitor OS=Actinidia deliciosa GN=PMEI PE=1 SV=2	sp|P83326	3e-13	74	PMEI, Plant invertase/pectin methylesterase inhibitor. This domain inhibits pectin methylesterases (PMEs) and invertases through formation of a non-covalent 1:1 complex. It has been implicated in the regulation of fruit development, carbohydrate metabolism and cell wall extension. It may also be involved in inhibiting microbial pathogen PMEs. It has been observed that it is often expressed as a l…	pfam04043	9e-25	106	gi|224138444|ref|XP_002326604.1|	predicted protein [Populus trichocarpa] &gt;gi|222833926|gb|EEE72403.1| predicted protein [Populus trichocarpa]	681	4.68236e-70	0.888268156424581	No hit
POPTR_0001s00970.1																									Taxadien-5-alpha-ol O-acetyltransferase OS=Taxus cuspidata GN=TAT PE=1 SV=1	sp|Q9M6F0	1e-26	120	Transferase, Transferase family. This family includes a number of transferase enzymes. These include anthranilate N-hydroxycinnamoyl/benzoyltransferase that catalyses the first committed reaction of phytoalexin biosynthesis. Deacetylvindoline 4-O-acetyltransferase EC:2.3.1.107 catalyses the last step in vindoline biosynthesis is also a member of this family. The motif HXXXD is probably part of th…	pfam02458	8e-57	214	gi|224138440|ref|XP_002326603.1|	predicted protein [Populus trichocarpa] &gt;gi|222833925|gb|EEE72402.1| predicted protein [Populus trichocarpa]	1595	2.03219e-175	1	No hit
POPTR_0001s00980.1																									Taxadien-5-alpha-ol O-acetyltransferase OS=Taxus chinensis PE=2 SV=1	sp|Q8S9G6	4e-22	103	Transferase, Transferase family. This family includes a number of transferase enzymes. These include anthranilate N-hydroxycinnamoyl/benzoyltransferase that catalyses the first committed reaction of phytoalexin biosynthesis. Deacetylvindoline 4-O-acetyltransferase EC:2.3.1.107 catalyses the last step in vindoline biosynthesis is also a member of this family. The motif HXXXD is probably part of th…	pfam02458	3e-32	131	gi|224138440|ref|XP_002326603.1|	predicted protein [Populus trichocarpa] &gt;gi|222833925|gb|EEE72402.1| predicted protein [Populus trichocarpa]	781	1.16467e-81	0.993243243243243	No hit
POPTR_0001s00990.1	0	0	0	0	0	1																			Nudix hydrolase 2 OS=Arabidopsis thaliana GN=NUDT2 PE=1 SV=1	sp|Q94B74	1e-86	319	NUDIX, NUDIX domain.	pfam00293	4e-18	85	gi|224138436|ref|XP_002326602.1|	predicted protein [Populus trichocarpa] &gt;gi|222833924|gb|EEE72401.1| predicted protein [Populus trichocarpa]	1412	1.93524e-154	1	Predicted NUDIX hydrolase FGF-2 and related proteins [Signal transduction mechanisms].	KOG0648	3e-80	292
POPTR_0001s01000.1																									No hits found				No hit				gi|224139162|ref|XP_002326783.1|	predicted protein [Populus trichocarpa] &gt;gi|222834105|gb|EEE72582.1| predicted protein [Populus trichocarpa]	391	1.84931e-36	0.758928571428571	No hit
POPTR_0001s01010.1																									No hits found				VIT1, VIT family. This family includes the vacuolar Fe2+/Mn2+ uptake transporter, Ccc1 and the vacuolar iron transporter VIT1.	pfam01988	6e-19	89	gi|224139158|ref|XP_002326782.1|	predicted protein [Populus trichocarpa] &gt;gi|222834104|gb|EEE72581.1| predicted protein [Populus trichocarpa]	2538	0	0.970588235294118	No hit
POPTR_0001s01020.1																									Anthranilate N-benzoyltransferase protein 1 OS=Dianthus caryophyllus GN=HCBT1 PE=1 SV=1	sp|O24645	1e-25	117	Transferase, Transferase family. This family includes a number of transferase enzymes. These include anthranilate N-hydroxycinnamoyl/benzoyltransferase that catalyses the first committed reaction of phytoalexin biosynthesis. Deacetylvindoline 4-O-acetyltransferase EC:2.3.1.107 catalyses the last step in vindoline biosynthesis is also a member of this family. The motif HXXXD is probably part of th…	pfam02458	4e-62	232	gi|224139154|ref|XP_002326781.1|	predicted protein [Populus trichocarpa] &gt;gi|222834103|gb|EEE72580.1| predicted protein [Populus trichocarpa]	2444	0	0.997767857142857	No hit
POPTR_0001s01030.1						0		3							I21-Mlp_c7367	3									No hits found				Nodulin-like, Nodulin-like. This family represents a conserved region within plant nodulin-like proteins.	pfam06813	7e-39	153	gi|224139150|ref|XP_002326780.1|	predicted protein [Populus trichocarpa] &gt;gi|222834102|gb|EEE72579.1| predicted protein [Populus trichocarpa]	513	1.26088e-50	0.906779661016949	No hit
POPTR_0001s01040.1	0	5	0	2	1	1		4		2					I21-Mlp_c12057;I21-Mlp_c15201	2;2			C18-Mlp_c7612	2					Probable transporter MCH1 OS=Yarrowia lipolytica GN=MCH1 PE=3 SV=1	sp|Q6CGU8	1e-08	61	Nodulin-like, Nodulin-like. This family represents a conserved region within plant nodulin-like proteins.	pfam06813	2e-32	133	gi|224139150|ref|XP_002326780.1|	predicted protein [Populus trichocarpa] &gt;gi|222834102|gb|EEE72579.1| predicted protein [Populus trichocarpa]	1980	0	0.876623376623377	No hit
POPTR_0001s01050.1																									Lipopolysaccharide 1,2-N-acetylglucosaminetransferase OS=Salmonella typhimurium GN=waaK PE=3 SV=1	sp|P26470	1e-08	61	Glycos_transf_1, Glycosyl transferases group 1. Mutations in this domain of subunit A of phosphatidylinositol N-acetylglucosaminyltransferase lead to disease (Paroxysmal Nocturnal haemoglobinuria). Members of this family transfer activated sugars to a variety of substrates, including glycogen, Fructose-6-phosphate and lipopolysaccharides. Members of this family transfer UDP, ADP, GDP or CMP linke…	pfam00534	7e-22	98	gi|224138428|ref|XP_002326600.1|	predicted protein [Populus trichocarpa] &gt;gi|222833922|gb|EEE72399.1| predicted protein [Populus trichocarpa]	2627	0	1	N-acetylglucosaminyltransferase complex, subunit PIG-A/SPT14, required for phosphatidylinositol biosynthesis/Sulfolipid synthase [Cell wall/membrane/envelope biogenesis, Posttranslational modification, protein turnover, chaperones, Lipid transport and metabolism].	KOG1111	8e-18	86
POPTR_0001s01060.1																									LRR receptor-like serine/threonine-protein kinase GSO1 OS=Arabidopsis thaliana GN=GSO1 PE=2 SV=1	sp|C0LGQ5	1e-67	258	LRRNT_2, Leucine rich repeat N-terminal domain.	pfam08263	3e-05	45	gi|224138424|ref|XP_002326599.1|	predicted protein [Populus trichocarpa] &gt;gi|222833921|gb|EEE72398.1| predicted protein [Populus trichocarpa]	4970	0	0.966887417218543	Serine/threonine phosphatase 2C containing leucine-rich repeats, similar to SCN circadian oscillatory protein (SCOP) [Signal transduction mechanisms].	KOG0618	1e-24	110
POPTR_0001s01070.1																									Probable serine/threonine-protein kinase NAK OS=Arabidopsis thaliana GN=NAK PE=2 SV=2	sp|P43293	e-106	386	Pkinase_Tyr, Protein tyrosine kinase.	pfam07714	8e-47	181	gi|224138420|ref|XP_002326598.1|	predicted protein [Populus trichocarpa] &gt;gi|222833920|gb|EEE72397.1| predicted protein [Populus trichocarpa]	2143	0	0.964454976303318	Serine/threonine protein kinase [Signal transduction mechanisms].	KOG1187	e-111	396
POPTR_0001s01080.1																									No hits found				No hit				gi|224139146|ref|XP_002326779.1|	predicted protein [Populus trichocarpa] &gt;gi|222834101|gb|EEE72578.1| predicted protein [Populus trichocarpa]	852	2.36767e-89	0.670846394984326	No hit
POPTR_0001s01090.1	1	0	1	0	1	0																			Cell division control protein 48 homolog B OS=Arabidopsis thaliana GN=CDC48B PE=2 SV=1	sp|Q9ZPR1	0.0	728	AAA, ATPase family associated with various cellular activities (AAA). AAA family proteins often perform chaperone-like functions that assist in the assembly, operation, or disassembly of protein complexes.	pfam00004	7e-40	158	gi|224138416|ref|XP_002326597.1|	predicted protein [Populus trichocarpa] &gt;gi|222833919|gb|EEE72396.1| predicted protein [Populus trichocarpa]	2543	0	0.889667250437828	AAA+-type ATPase [Posttranslational modification, protein turnover, chaperones].	KOG0730	e-170	592
POPTR_0001s01100.1	0	1	0	2	4	0					3										C24-Mlp_c5220	3			Myosin heavy chain IB OS=Acanthamoeba castellanii GN=MIB PE=1 SV=2	sp|P19706	6e-05	48	SH3_2, Variant SH3 domain. SH3 (Src homology 3) domains are often indicative of a protein involved in signal transduction related to cytoskeletal organisation. First described in the Src cytoplasmic tyrosine kinase. The structure is a partly opened beta barrel.	pfam07653	7e-06	45	gi|224139142|ref|XP_002326778.1|	predicted protein [Populus trichocarpa] &gt;gi|222834100|gb|EEE72577.1| predicted protein [Populus trichocarpa]	1731	0	1	Endocytic adaptor protein intersectin [Signal transduction mechanisms, Intracellular trafficking, secretion, and vesicular transport].	KOG1029	2e-07	51
POPTR_0001s01110.1																									No hits found				No hit				gi|224139138|ref|XP_002326777.1|	predicted protein [Populus trichocarpa] &gt;gi|222834099|gb|EEE72576.1| predicted protein [Populus trichocarpa]	511	1.90149e-50	1	No hit
POPTR_0001s01120.1																									LRR receptor-like serine/threonine-protein kinase FEI 1 OS=Arabidopsis thaliana GN=FEI1 PE=1 SV=1	sp|C0LGF4	0.0	938	Pkinase, Protein kinase domain.	pfam00069	3e-41	163	gi|255557731|ref|XP_002519895.1|	BRASSINOSTEROID INSENSITIVE 1-associated receptor kinase 1 precursor, putative [Ricinus communis] &gt;gi|223540941|gb|EEF42499.1| BRASSINOSTEROID INSENSITIVE 1-associated receptor kinase 1 precursor, putative [Ricinus communis]	2737	0	0.855704697986577	Serine/threonine protein kinase [Signal transduction mechanisms].	KOG1187	1e-84	308
POPTR_0001s01120.2																									LRR receptor-like serine/threonine-protein kinase FEI 1 OS=Arabidopsis thaliana GN=FEI1 PE=1 SV=1	sp|C0LGF4	e-180	629	Pkinase, Protein kinase domain.	pfam00069	6e-41	161	gi|255557731|ref|XP_002519895.1|	BRASSINOSTEROID INSENSITIVE 1-associated receptor kinase 1 precursor, putative [Ricinus communis] &gt;gi|223540941|gb|EEF42499.1| BRASSINOSTEROID INSENSITIVE 1-associated receptor kinase 1 precursor, putative [Ricinus communis]	1714	0	0.925595238095238	Serine/threonine protein kinase [Signal transduction mechanisms].	KOG1187	6e-84	305
POPTR_0001s01120.3	1	3	0	2	0	1																			LRR receptor-like serine/threonine-protein kinase FEI 1 OS=Arabidopsis thaliana GN=FEI1 PE=1 SV=1	sp|C0LGF4	0.0	938	Pkinase, Protein kinase domain.	pfam00069	3e-41	163	gi|255557731|ref|XP_002519895.1|	BRASSINOSTEROID INSENSITIVE 1-associated receptor kinase 1 precursor, putative [Ricinus communis] &gt;gi|223540941|gb|EEF42499.1| BRASSINOSTEROID INSENSITIVE 1-associated receptor kinase 1 precursor, putative [Ricinus communis]	2737	0	0.855704697986577	Serine/threonine protein kinase [Signal transduction mechanisms].	KOG1187	1e-84	308
POPTR_0001s01120.4																									LRR receptor-like serine/threonine-protein kinase FEI 1 OS=Arabidopsis thaliana GN=FEI1 PE=1 SV=1	sp|C0LGF4	0.0	770	Pkinase, Protein kinase domain.	pfam00069	1e-41	164	gi|255557731|ref|XP_002519895.1|	BRASSINOSTEROID INSENSITIVE 1-associated receptor kinase 1 precursor, putative [Ricinus communis] &gt;gi|223540941|gb|EEF42499.1| BRASSINOSTEROID INSENSITIVE 1-associated receptor kinase 1 precursor, putative [Ricinus communis]	2154	0	0.881578947368421	Serine/threonine protein kinase [Signal transduction mechanisms].	KOG1187	2e-84	307
POPTR_0001s01120.5																									LRR receptor-like serine/threonine-protein kinase FEI 1 OS=Arabidopsis thaliana GN=FEI1 PE=1 SV=1	sp|C0LGF4	0.0	938	Pkinase, Protein kinase domain.	pfam00069	3e-41	163	gi|255557731|ref|XP_002519895.1|	BRASSINOSTEROID INSENSITIVE 1-associated receptor kinase 1 precursor, putative [Ricinus communis] &gt;gi|223540941|gb|EEF42499.1| BRASSINOSTEROID INSENSITIVE 1-associated receptor kinase 1 precursor, putative [Ricinus communis]	2737	0	0.855704697986577	Serine/threonine protein kinase [Signal transduction mechanisms].	KOG1187	1e-84	308
POPTR_0001s01120.6											2	2									C24-Mlp_c13467	2	C48-Mlp_c13924	2	LRR receptor-like serine/threonine-protein kinase FEI 1 OS=Arabidopsis thaliana GN=FEI1 PE=1 SV=1	sp|C0LGF4	0.0	938	Pkinase, Protein kinase domain.	pfam00069	3e-41	163	gi|255557731|ref|XP_002519895.1|	BRASSINOSTEROID INSENSITIVE 1-associated receptor kinase 1 precursor, putative [Ricinus communis] &gt;gi|223540941|gb|EEF42499.1| BRASSINOSTEROID INSENSITIVE 1-associated receptor kinase 1 precursor, putative [Ricinus communis]	2737	0	0.855704697986577	Serine/threonine protein kinase [Signal transduction mechanisms].	KOG1187	1e-84	308
POPTR_0001s01120.7								3		4					I21-Mlp_c6656	3			C18-Mlp_c7407;C18-Mlp_c7502	2;2					LRR receptor-like serine/threonine-protein kinase FEI 1 OS=Arabidopsis thaliana GN=FEI1 PE=1 SV=1	sp|C0LGF4	0.0	811	Pkinase, Protein kinase domain.	pfam00069	3e-40	160	gi|255557731|ref|XP_002519895.1|	BRASSINOSTEROID INSENSITIVE 1-associated receptor kinase 1 precursor, putative [Ricinus communis] &gt;gi|223540941|gb|EEF42499.1| BRASSINOSTEROID INSENSITIVE 1-associated receptor kinase 1 precursor, putative [Ricinus communis]	2382	0	0.844990548204159	Serine/threonine protein kinase [Signal transduction mechanisms].	KOG1187	2e-73	270
POPTR_0001s01130.1	3	6	3	4	5	12	2	7	2	6	8	14	I18-Mlp_c12138	2	I21-Mlp_c6397;I21-Mlp_c15397	5;2	I24-Mlp_c6671	2	C18-Mlp_c3646;C18-Mlp_c9049	4;2	C24-Mlp_c4273	8	C48-Mlp_c4173;C48-Mlp_c4249	9;5	Eukaryotic translation initiation factor 2 subunit 3 OS=Homo sapiens GN=EIF2S3 PE=1 SV=3	sp|P41091	0.0	676	GTP_EFTU, Elongation factor Tu GTP binding domain. This domain contains a P-loop motif, also found in several other families such as pfam00071, pfam00025 and pfam00063. Elongation factor Tu consists of three structural domains, this plus two C-terminal beta barrel domains.	pfam00009	7e-36	145	gi|224138408|ref|XP_002326595.1|	predicted protein [Populus trichocarpa] &gt;gi|222833917|gb|EEE72394.1| predicted protein [Populus trichocarpa]	2427	0	1	Translation initiation factor 2, gamma subunit (eIF-2gamma; GTPase) [Translation, ribosomal structure and biogenesis].	KOG0466	0.0	826
POPTR_0001s01140.1																									F-box protein At3g07870 OS=Arabidopsis thaliana GN=At3g07870 PE=2 SV=1	sp|Q9SFC7	3e-22	107	FAE1_CUT1_RppA, FAE1/Type III polyketide synthase-like protein. The members of this family are described as 3-ketoacyl-CoA synthases, type III polyketide synthases, fatty acid elongases and fatty acid condensing enzymes, and are found in both prokaryotic and eukaryotic (mainly plant) species. The region featured in this family contains the active site residues, as well as motifs involved in subst…	pfam08392	1e-06	48	gi|224138404|ref|XP_002326594.1|	predicted protein [Populus trichocarpa] &gt;gi|222833916|gb|EEE72393.1| predicted protein [Populus trichocarpa]	2450	0	0.947589098532495	No hit
POPTR_0001s01150.1																									No hits found				Tetraspannin, Tetraspanin family.	pfam00335	2e-10	60	gi|224139134|ref|XP_002326776.1|	predicted protein [Populus trichocarpa] &gt;gi|222834098|gb|EEE72575.1| predicted protein [Populus trichocarpa]	1383	4.83072e-151	1	No hit
POPTR_0001s01160.1	0	0	0	0	1	0																			F-box protein At4g12560 OS=Arabidopsis thaliana GN=At4g12560 PE=2 SV=2	sp|Q9SU30	5e-20	99	p450, Cytochrome P450. Cytochrome P450s are haem-thiolate proteins involved in the oxidative degradation of various compounds. They are particularly well known for their role in the degradation of environmental toxins and mutagens. They can be divided into 4 classes, according to the method by which electrons from NAD(P)H are delivered to the catalytic site. Sequence conservation is relatively lo…	pfam00067	3e-08	54	gi|224138400|ref|XP_002326593.1|	cytochrome P450 [Populus trichocarpa] &gt;gi|222833915|gb|EEE72392.1| cytochrome P450 [Populus trichocarpa]	3382	0	1	Cytochrome P450 CYP2 subfamily [Secondary metabolites biosynthesis, transport and catabolism].	KOG0156	1e-16	83
POPTR_0001s01170.1	2	4	2	0	7	2		2			7				I21-Mlp_c14863	2					C24-Mlp_c7667;C24-Mlp_c8461	5;2			Alpha-glucosidase 2 OS=Bacillus thermoamyloliquefaciens PE=3 SV=1	sp|Q9F234	e-117	423	Glyco_hydro_31, Glycosyl hydrolases family 31. Glycosyl hydrolases are key enzymes of carbohydrate metabolism. Family 31 comprises of enzymes that are, or similar to, alpha- galactosidases.	pfam01055	e-144	507	gi|224138396|ref|XP_002326592.1|	predicted protein [Populus trichocarpa] &gt;gi|222833914|gb|EEE72391.1| predicted protein [Populus trichocarpa]	5127	0	0.947052947052947	Glucosidase II catalytic (alpha) subunit and related enzymes, glycosyl hydrolase family 31 [Carbohydrate transport and metabolism, Cell wall/membrane/envelope biogenesis, Posttranslational modification, protein turnover, chaperones].	KOG1066	e-117	419
POPTR_0001s01180.1	1	1	1	2	1	3						2											C48-Mlp_c14369	2	Protein MOS2 OS=Arabidopsis thaliana GN=MOS2 PE=2 SV=1	sp|Q9C801	4e-87	322	No hit				gi|224138392|ref|XP_002326591.1|	predicted protein [Populus trichocarpa] &gt;gi|222833913|gb|EEE72390.1| predicted protein [Populus trichocarpa]	1928	0	0.903296703296703	G-patch nucleic acid binding protein [General function prediction only].	KOG4315	9e-56	212
POPTR_0001s01190.1	2	8	3	3	1	6		5	2	3		4			I21-Mlp_c4782	5	I24-Mlp_c7990	2	C18-Mlp_c9649	3			C48-Mlp_c6343	4	Ankyrin-2 OS=Homo sapiens GN=ANK2 PE=1 SV=3	sp|Q01484	2e-09	62	Ank, Ankyrin repeat. Ankyrin repeats generally consist of a beta, alpha, alpha, beta order of secondary structures. The repeats associate to form a higher order structure.	pfam00023	1e-07	49	gi|224138388|ref|XP_002326590.1|	predicted protein [Populus trichocarpa] &gt;gi|222833912|gb|EEE72389.1| predicted protein [Populus trichocarpa]	778	2.51237e-81	0.863636363636364	26S proteasome regulatory complex, subunit PSMD10 [Posttranslational modification, protein turnover, chaperones].	KOG4412	1e-17	83
POPTR_0001s01200.1										2									C18-Mlp_c12703	2					No hits found				No hit				gi|224138384|ref|XP_002326589.1|	predicted protein [Populus trichocarpa] &gt;gi|222833911|gb|EEE72388.1| predicted protein [Populus trichocarpa]	311	3.04585e-27	0.6	No hit
POPTR_0001s01210.1	3	1	0	4	0	0		5		2					I21-Mlp_c4167	5			C18-Mlp_c8956	2					No hits found				No hit				gi|224138384|ref|XP_002326589.1|	predicted protein [Populus trichocarpa] &gt;gi|222833911|gb|EEE72388.1| predicted protein [Populus trichocarpa]	302	3.7116e-26	0.825	Transcription factor GT-2 and related proteins, contains trihelix DNA-binding/SANT domain [Transcription].	KOG4282	5e-15	74
POPTR_0001s01220.1	0	0	0	0	3	2					3										C24-Mlp_c10626	3			No hits found				No hit				gi|224139126|ref|XP_002326774.1|	predicted protein [Populus trichocarpa] &gt;gi|222834096|gb|EEE72573.1| predicted protein [Populus trichocarpa]	921	4.32455e-97	0.545871559633027	No hit
POPTR_0001s01220.2																									No hits found				No hit				gi|224139126|ref|XP_002326774.1|	predicted protein [Populus trichocarpa] &gt;gi|222834096|gb|EEE72573.1| predicted protein [Populus trichocarpa]	934	1.22228e-98	0.547126436781609	No hit
POPTR_0001s01220.3																									No hits found				No hit				gi|224139126|ref|XP_002326774.1|	predicted protein [Populus trichocarpa] &gt;gi|222834096|gb|EEE72573.1| predicted protein [Populus trichocarpa]	1662	0	0.887218045112782	No hit
POPTR_0001s01230.1	13	8	12	11	10	10	17	12	15	13	11	12	I18-Mlp_c659	17	I21-Mlp_c2865;I21-Mlp_c5178	7;5	I24-Mlp_lrc605;I24-Mlp_c5300	10;5	C18-Mlp_c1448;C18-Mlp_c7008	10;3	C24-Mlp_c1287	11	C48-Mlp_c3386	12	Acyl-CoA-binding protein OS=Ricinus communis	sp|O04066	1e-35	147	ACBP, Acyl CoA binding protein.	pfam00887	1e-27	115	gi|118484826|gb|ABK94280.1|	unknown [Populus trichocarpa]	397	3.69862e-37	1	Acyl-CoA-binding protein [Lipid	KOG0817	4e-21	93
POPTR_0001s01240.1																									No hits found				No hit				gi|224139122|ref|XP_002326773.1|	predicted protein [Populus trichocarpa] &gt;gi|222834095|gb|EEE72572.1| predicted protein [Populus trichocarpa]	521	1.49674e-51	1	No hit
POPTR_0001s01250.1																									Pentatricopeptide repeat-containing protein At3g61360 OS=Arabidopsis thaliana GN=At3g61360 PE=2 SV=1	sp|Q9M2C8	e-134	477	No hit				gi|224139118|ref|XP_002326772.1|	predicted protein [Populus trichocarpa] &gt;gi|222834094|gb|EEE72571.1| predicted protein [Populus trichocarpa]	2062	0	0.997435897435897	No hit
POPTR_0001s01260.1																									No hits found				No hit									No hit
POPTR_0001s01270.1	0	0	0	0	1	0																			Putative ankyrin repeat protein RF_0381 OS=Rickettsia felis GN=RF_0381 PE=4 SV=1	sp|Q4UMH6	2e-15	83	Ank, Ankyrin repeat. Ankyrin repeats generally consist of a beta, alpha, alpha, beta order of secondary structures. The repeats associate to form a higher order structure.	pfam00023	3e-05	42	gi|224139114|ref|XP_002326771.1|	predicted protein [Populus trichocarpa] &gt;gi|222834093|gb|EEE72570.1| predicted protein [Populus trichocarpa]	890	6.94416e-94	0.899159663865546	Ankyrin repeat and DHHC-type Zn-finger domain containing proteins [General function prediction only].	KOG0509	5e-23	102
POPTR_0001s01280.1	0	0	1	0	0	1																			ATP-dependent Clp protease proteolytic subunit 4, chloroplastic OS=Arabidopsis thaliana GN=CLPP4 PE=1 SV=1	sp|Q94B60	2e-88	325	CLP_protease, Clp protease. The Clp protease has an active site catalytic triad. In E. coli Clp protease, ser-111, his-136 and asp-185 form the catalytic triad. A putative Clp protease from Cyanophora paradoxa has lost all of these active site residues and is therefore inactive. A member from Chlamydomonas eugametos contains two large insertions, a member from Chlamydomonas reinhardtii contains o…	pfam00574	5e-63	234	gi|118482644|gb|ABK93241.1|	unknown [Populus trichocarpa]	1028	7.86142e-110	0.740740740740741	ATP-dependent Clp protease, proteolytic subunit [Posttranslational modification, protein turnover, chaperones].	KOG0840	6e-62	231
POPTR_0001s01290.1									2								I24-Mlp_c8362	2							No hits found				No hit									No hit
POPTR_0001s01300.1																									Ubiquitin carboxyl-terminal hydrolase 12 OS=Arabidopsis thaliana GN=UBP12 PE=2 SV=2	sp|Q9FPT1	1e-21	104	MATH, MATH domain. This motif has been called the Meprin And TRAF-Homology (MATH) domain. This domain is hugely expanded in the nematode C. elegans.	pfam00917	4e-07	49	gi|224139110|ref|XP_002326770.1|	predicted protein [Populus trichocarpa] &gt;gi|222834092|gb|EEE72569.1| predicted protein [Populus trichocarpa]	1713	0	1	Speckle-type POZ protein SPOP and related proteins with TRAF, MATH and BTB/POZ domains [Cell cycle control, cell division, chromosome partitioning, General function prediction only].	KOG1987	2e-24	107
POPTR_0001s01310.1																									No hits found				No hit				gi|224139106|ref|XP_002326769.1|	predicted protein [Populus trichocarpa] &gt;gi|222834091|gb|EEE72568.1| predicted protein [Populus trichocarpa]	1969	0	0.859437751004016	No hit
POPTR_0001s01320.1																									No hits found				No hit				gi|118483148|gb|ABK93480.1|	unknown [Populus trichocarpa]	714	6.20326e-74	0.765957446808511	No hit
POPTR_0001s01330.1																									No hits found				No hit				gi|118483148|gb|ABK93480.1|	unknown [Populus trichocarpa]	608	1.26238e-61	1	No hit
POPTR_0001s01340.1																									No hits found				No hit									No hit
POPTR_0001s01350.1							12	54	25	43	39	45	I18-Mlp_c2589	12	I21-Mlp_lrc497;I21-Mlp_lrc794	28;26	I24-Mlp_c1391;I24-Mlp_lrc2545;I24-Mlp_lrc12033	17;6;2	C18-Mlp_c651;C18-Mlp_lrc5692	29;14	C24-Mlp_lrc671;C24-Mlp_c13888;C24-Mlp_c14368	24;8;7	C48-Mlp_lrc365;C48-Mlp_lrc17902	36;9	60S ribosomal protein L13-1 OS=Arabidopsis thaliana GN=RPL13B PE=1 SV=1	sp|P41127	4e-81	300	Ribosomal_L13e, Ribosomal protein L13e.	pfam01294	2e-75	275	gi|224138542|ref|XP_002322840.1|	predicted protein [Populus trichocarpa] &gt;gi|222867470|gb|EEF04601.1| predicted protein [Populus trichocarpa]	863	6.50379e-91	0.939086294416244	60S Ribosomal protein L13 [Translation, ribosomal structure and biogenesis].	KOG3295	7e-73	267
POPTR_0001s01360.1																									Replication protein A 70 kDa DNA-binding subunit OS=Gallus gallus GN=RPA1 PE=2 SV=1	sp|Q5ZJJ2	8e-22	103	No hit				gi|224074474|ref|XP_002304377.1|	predicted protein [Populus trichocarpa] &gt;gi|222841809|gb|EEE79356.1| predicted protein [Populus trichocarpa]	692	3.66767e-71	0.835443037974684	No hit
POPTR_0001s01370.1	3	9	2	4	4	4	2	19		6	2	7	I18-Mlp_c11960	2	I21-Mlp_c860	19			C18-Mlp_c2875	6	C24-Mlp_c8222	2	C48-Mlp_c7919	7	No hits found				No hit				gi|224138372|ref|XP_002326586.1|	predicted protein [Populus trichocarpa] &gt;gi|222833908|gb|EEE72385.1| predicted protein [Populus trichocarpa]	1524	3.61981e-167	0.863888888888889	No hit
POPTR_0001s01380.1	15	20	9	8	8	20	7	20	4	8	4	11	I18-Mlp_c4025	7	I21-Mlp_c4112;I21-Mlp_c4561	6;14	I24-Mlp_c4557	4	C18-Mlp_c5728;C18-Mlp_c7754	4;4	C24-Mlp_c7618	4	C48-Mlp_c3404;C48-Mlp_c6568	9;2	No hits found				DUF248, Putative methyltransferase. Members of this family of hypothetical plant proteins are probably methyltransferases: several of the aligned sequences either match the methyltransferase profile, or contain a SAM-binding motif. A protein from Arabidopsis thaliana contains both. Several family members are described as ankyrin like.	pfam03141	0.0	793	gi|224139094|ref|XP_002326766.1|	predicted protein [Populus trichocarpa] &gt;gi|118486237|gb|ABK94960.1| unknown [Populus trichocarpa] &gt;gi|222834088|gb|EEE72565.1| predicted protein [Populus trichocarpa]	3177	0	0.978297161936561	No hit
POPTR_0001s01380.2	10	17	9	8	8	16	5		5		4	11	I18-Mlp_c3398	5			I24-Mlp_c2390	5			C24-Mlp_c10153;C24-Mlp_c10377	2;2	C48-Mlp_c4278;C48-Mlp_c10810	8;3	No hits found				DUF248, Putative methyltransferase. Members of this family of hypothetical plant proteins are probably methyltransferases: several of the aligned sequences either match the methyltransferase profile, or contain a SAM-binding motif. A protein from Arabidopsis thaliana contains both. Several family members are described as ankyrin like.	pfam03141	0.0	651	gi|224139094|ref|XP_002326766.1|	predicted protein [Populus trichocarpa] &gt;gi|118486237|gb|ABK94960.1| unknown [Populus trichocarpa] &gt;gi|222834088|gb|EEE72565.1| predicted protein [Populus trichocarpa]	2652	0	0.976047904191617	No hit
POPTR_0001s01390.1	0	0	0	0	0	1						2											C48-Mlp_c16474	2	No hits found				No hit				gi|224139090|ref|XP_002326765.1|	predicted protein [Populus trichocarpa] &gt;gi|222834087|gb|EEE72564.1| predicted protein [Populus trichocarpa]	269	2.17834e-22	1	No hit
POPTR_0001s01400.1	0	0	0	2	0	1		2		2					I21-Mlp_c10018	2			C18-Mlp_c12813	2					No hits found				No hit				gi|224139086|ref|XP_002326764.1|	predicted protein [Populus trichocarpa] &gt;gi|222834086|gb|EEE72563.1| predicted protein [Populus trichocarpa]	800	1.34023e-83	0.902777777777778	No hit
POPTR_0001s01400.2																									No hits found				No hit				gi|224139086|ref|XP_002326764.1|	predicted protein [Populus trichocarpa] &gt;gi|222834086|gb|EEE72563.1| predicted protein [Populus trichocarpa]	435	1.24289e-41	0.843971631205674	No hit
POPTR_0001s01400.3																									No hits found				No hit				gi|224139086|ref|XP_002326764.1|	predicted protein [Populus trichocarpa] &gt;gi|222834086|gb|EEE72563.1| predicted protein [Populus trichocarpa]	435	1.24289e-41	0.843971631205674	No hit
POPTR_0001s01400.4																									No hits found				No hit				gi|224139086|ref|XP_002326764.1|	predicted protein [Populus trichocarpa] &gt;gi|222834086|gb|EEE72563.1| predicted protein [Populus trichocarpa]	572	2.03303e-57	0.877906976744186	No hit
POPTR_0001s01410.1																									Protein BREVIS RADIX OS=Arabidopsis thaliana GN=BRX PE=1 SV=2	sp|Q17TI5	e-110	399	DZC, Disease resistance/zinc finger/chromosome condensation-like region. This family features a short region, approximately 35 residues in length, which is found near the C-terminus in a number of plant proteins; it is repeated up to three times in some members. These proteins are annotated as being involved in disease resistance and in the regulation of chromosome condensation, and contain domai…	pfam08381	8e-14	71	gi|224138368|ref|XP_002326585.1|	predicted protein [Populus trichocarpa] &gt;gi|222833907|gb|EEE72384.1| predicted protein [Populus trichocarpa]	1412	3.84456e-154	0.876106194690266	No hit
POPTR_0001s01420.1							9	14	14	14	10	20	I18-Mlp_c3082;I18-Mlp_c4999	6;3	I21-Mlp_c2821;I21-Mlp_c4350;I21-Mlp_c4676	6;4;4	I24-Mlp_c1025;I24-Mlp_c2828	8;6	C18-Mlp_c1188;C18-Mlp_c2943	9;5	C24-Mlp_c2915;C24-Mlp_c3321	5;5	C48-Mlp_c1381;C48-Mlp_c7432	17;3	No hits found				DUF3464, Protein of unknown function (DUF3464). This family of proteins are functionally uncharacterized. This protein is found in bacteria and eukaryotes. Proteins in this family are typically between 137 to 196 amino acids in length.	pfam11947	1e-44	174	gi|224138364|ref|XP_002326584.1|	predicted protein [Populus trichocarpa] &gt;gi|222833906|gb|EEE72383.1| predicted protein [Populus trichocarpa]	826	3.31845e-86	0.800884955752212	No hit
POPTR_0001s01430.1																									No hits found				No hit				gi|224138360|ref|XP_002326583.1|	predicted protein [Populus trichocarpa] &gt;gi|222833905|gb|EEE72382.1| predicted protein [Populus trichocarpa]	763	1.11755e-79	1	No hit
POPTR_0001s01440.1																									No hits found				No hit				gi|224138356|ref|XP_002326582.1|	predicted protein [Populus trichocarpa] &gt;gi|222833904|gb|EEE72381.1| predicted protein [Populus trichocarpa]	491	3.98813e-48	0.774011299435028	No hit
POPTR_0001s01450.1																									SKP1-like protein 1A OS=Arabidopsis thaliana GN=SKP1A PE=1 SV=1	sp|Q39255	2e-26	118	Skp1_POZ, Skp1 family, tetramerisation domain.	pfam03931	2e-15	75	gi|224138352|ref|XP_002326581.1|	predicted protein [Populus trichocarpa] &gt;gi|222833903|gb|EEE72380.1| predicted protein [Populus trichocarpa]	489	7.66018e-48	0.990654205607477	SCF ubiquitin ligase, Skp1 component [Posttranslational modification, protein turnover, chaperones].	KOG1724	1e-28	119
POPTR_0001s01460.1	1	1	0	3	0	3						3											C48-Mlp_c8083	3	Cadmium-induced protein AS8 OS=Arabidopsis thaliana GN=At4g19070 PE=2 SV=1	sp|P42735	3e-27	121	No hit				gi|224139082|ref|XP_002326763.1|	predicted protein [Populus trichocarpa] &gt;gi|118487666|gb|ABK95658.1| unknown [Populus trichocarpa] &gt;gi|222834085|gb|EEE72562.1| predicted protein [Populus trichocarpa]	722	9.02103e-75	0.875	No hit
POPTR_0001s01470.1																									Nuclear migration protein nudC OS=Homo sapiens GN=NUDC PE=1 SV=1	sp|Q9Y266	4e-38	158	CS, CS domain. The CS and CHORD (pfam04968) are fused into a single polypeptide chain in metazoans but are found in separate proteins in plants; this is thought to be indicative of an interaction between CS and CHORD. It has been suggested that the CS domain is a binding module for HSP90, implying that CS domain-containing proteins are involved in recruiting heat shock proteins to multiprotein as…	pfam04969	3e-17	83	gi|224139078|ref|XP_002326762.1|	predicted protein [Populus trichocarpa] &gt;gi|222834084|gb|EEE72561.1| predicted protein [Populus trichocarpa]	1023	4.07526e-109	0.865900383141762	Nuclear distribution protein NUDC [Signal transduction mechanisms].	KOG2265	2e-47	183
POPTR_0001s01480.1	0	0	0	0	0	1																			No hits found				WRC, WRC. The WRC domain, named after the conserved Trp-Arg-Cys motif, contains two distinctive features: a putative nuclear localisation signal and a zinc-finger motif (C3H). It is suggested that the WRC domain functions in DNA binding.	pfam08879	3e-17	83	gi|224138348|ref|XP_002326580.1|	predicted protein [Populus trichocarpa] &gt;gi|222833902|gb|EEE72379.1| predicted protein [Populus trichocarpa]	1022	5.97456e-109	0.967289719626168	No hit
POPTR_0001s01490.1	11	4	6	7	12	12	12		6	6	12	20	I18-Mlp_c1492	12			I24-Mlp_c2626	6	C18-Mlp_c4730;C18-Mlp_c8524	4;2	C24-Mlp_c4706;C24-Mlp_c13326	10;2	C48-Mlp_c1076;C48-Mlp_c5310	15;5	Mps one binder kinase activator-like 1 OS=Arabidopsis thaliana GN=At4g19045 PE=2 SV=1	sp|Q8GYX0	e-119	427	Mob1_phocein, Mob1/phocein family. Mob1 is an essential Saccharomyces cerevisiae protein, identified from a two-hybrid screen, that binds Mps1p, a protein kinase essential for spindle pole body duplication and mitotic checkpoint regulation. Mob1 contains no known structural motifs; however MOB1 is a member of a conserved gene family and shares sequence similarity with a nonessential yeast gene, M…	pfam03637	9e-74	269	gi|224139074|ref|XP_002326761.1|	predicted protein [Populus trichocarpa] &gt;gi|118481630|gb|ABK92757.1| unknown [Populus trichocarpa] &gt;gi|222834083|gb|EEE72560.1| predicted protein [Populus trichocarpa]	1154	1.09313e-124	1	Cell cycle-associated protein Mob1-1 [Cell cycle control, cell division, chromosome partitioning].	KOG0440	1e-92	333
POPTR_0001s01490.2								4	3	4					I21-Mlp_c8856	4	I24-Mlp_c5305	3	C18-Mlp_c6198	4					Mps one binder kinase activator-like 1 OS=Arabidopsis thaliana GN=At4g19045 PE=2 SV=1	sp|Q8GYX0	e-108	390	Mob1_phocein, Mob1/phocein family. Mob1 is an essential Saccharomyces cerevisiae protein, identified from a two-hybrid screen, that binds Mps1p, a protein kinase essential for spindle pole body duplication and mitotic checkpoint regulation. Mob1 contains no known structural motifs; however MOB1 is a member of a conserved gene family and shares sequence similarity with a nonessential yeast gene, M…	pfam03637	2e-67	248	gi|224139074|ref|XP_002326761.1|	predicted protein [Populus trichocarpa] &gt;gi|118481630|gb|ABK92757.1| unknown [Populus trichocarpa] &gt;gi|222834083|gb|EEE72560.1| predicted protein [Populus trichocarpa]	1045	4.29501e-112	0.979695431472081	Cell cycle-associated protein Mob1-1 [Cell cycle control, cell division, chromosome partitioning].	KOG0440	3e-82	298
POPTR_0001s01500.1	0	2	0	0	1	1	2	2					I18-Mlp_c7793	2	I21-Mlp_c13418	2									Transmembrane protein 45B OS=Xenopus tropicalis GN=tmem45b PE=2 SV=1	sp|Q5XGD7	4e-09	62	DUF716, Family of unknown function (DUF716). This family is equally distributed in both metazoa and plants. Annotation associated with the Nicotiana tabacum TMV response-related gene product suggests that it may be involved in response to viral attack in plants. However, no clear function has been assigned to this family.	pfam04819	3e-38	152	gi|224138344|ref|XP_002326579.1|	predicted protein [Populus trichocarpa] &gt;gi|222833901|gb|EEE72378.1| predicted protein [Populus trichocarpa]	1131	8.75984e-122	0.864150943396226	No hit
POPTR_0001s01510.1	2	2	1	2	1	2	2			3		4	I18-Mlp_c9231	2					C18-Mlp_c5563	3			C48-Mlp_c7957	4	No hits found				DUF1336, Protein of unknown function (DUF1336). This family represents the C-terminus (approximately 250 residues) of a number of hypothetical plant proteins of unknown function.	pfam07059	3e-81	296	gi|224139070|ref|XP_002326760.1|	predicted protein [Populus trichocarpa] &gt;gi|222834082|gb|EEE72559.1| predicted protein [Populus trichocarpa]	3805	0	0.966896551724138	START domain-containing proteins involved in steroidogenesis/phosphatidylcholine transfer [Lipid transport and metabolism].	KOG2761	2e-06	48
POPTR_0001s01520.1	0	0	0	0	1	0																			Cytokinin-O-glucosyltransferase 1 OS=Arabidopsis thaliana GN=UGT73C1 PE=2 SV=1	sp|Q9ZQ99	8e-37	155	UDPGT, UDP-glucoronosyl and UDP-glucosyl transferase.	pfam00201	7e-17	82	gi|224071441|ref|XP_002303461.1|	predicted protein [Populus trichocarpa] &gt;gi|222840893|gb|EEE78440.1| predicted protein [Populus trichocarpa]	1167	1.51418e-125	0.780918727915194	UDP-glucuronosyl and UDP-glucosyl transferase [Carbohydrate transport and metabolism, Energy production and conversion].	KOG1192	1e-41	165
POPTR_0001s01530.1																									Cytokinin-O-glucosyltransferase 3 OS=Arabidopsis thaliana GN=UGT73C5 PE=2 SV=1	sp|Q9ZQ94	5e-39	162	UDPGT, UDP-glucoronosyl and UDP-glucosyl transferase.	pfam00201	4e-17	82	gi|118488929|gb|ABK96273.1|	unknown [Populus trichocarpa x Populus deltoides]	1088	1.32573e-116	0.826771653543307	UDP-glucuronosyl and UDP-glucosyl transferase [Carbohydrate transport and metabolism, Energy production and conversion].	KOG1192	4e-35	143
POPTR_0001s01540.1	3	1	0	2	2	4	6					6	I18-Mlp_c2314	6									C48-Mlp_c9799;C48-Mlp_c16718	4;2	Isoflavone reductase homolog OS=Lupinus albus PE=2 SV=1	sp|P52581	e-127	453	NmrA, NmrA-like family. NmrA is a negative transcriptional regulator involved in the post-translational modification of the transcription factor AreA. NmrA is part of a system controlling nitrogen metabolite repression in fungi. This family only contains a few sequences as iteration results in significant matches to other Rossmann fold families.	pfam05368	2e-75	276	gi|224138336|ref|XP_002326577.1|	phenylcoumaran benzylic ether reductase -like protein [Populus trichocarpa] &gt;gi|222833899|gb|EEE72376.1| phenylcoumaran benzylic ether reductase -like protein [Populus trichocarpa]	1638	1.71646e-180	0.993610223642173	Flavonol reductase/cinnamoyl-CoA reductase [Defense mechanisms].	KOG1502	1e-08	55
POPTR_0001s01550.1	0	0	1	0	0	0																			Isoflavone reductase homolog OS=Lupinus albus PE=2 SV=1	sp|P52581	e-140	498	NmrA, NmrA-like family. NmrA is a negative transcriptional regulator involved in the post-translational modification of the transcription factor AreA. NmrA is part of a system controlling nitrogen metabolite repression in fungi. This family only contains a few sequences as iteration results in significant matches to other Rossmann fold families.	pfam05368	7e-76	277	gi|224139066|ref|XP_002326759.1|	phenylcoumaran benzylic ether reductase -like protein [Populus trichocarpa] &gt;gi|222834081|gb|EEE72558.1| phenylcoumaran benzylic ether reductase -like protein [Populus trichocarpa]	1625	5.53648e-179	1	Flavonol reductase/cinnamoyl-CoA reductase [Defense mechanisms].	KOG1502	1e-11	64
POPTR_0001s01560.1	0	0	0	2	0	0				2									C18-Mlp_c9255	2					Myb family transcription factor APL OS=Arabidopsis thaliana GN=APL PE=2 SV=2	sp|Q9SAK5	7e-30	130	Myb_DNA-binding, Myb-like DNA-binding domain. This	pfam00249	7e-06	44	gi|224138332|ref|XP_002326576.1|	predicted protein [Populus trichocarpa] &gt;gi|222833898|gb|EEE72375.1| predicted protein [Populus trichocarpa]	1017	1.17014e-108	0.926406926406926	No hit
POPTR_0001s01570.1																									Uncharacterized GTP-binding protein yjiA OS=Escherichia coli (strain K12) GN=yjiA PE=1 SV=3	sp|P24203	9e-08	55	CobW_C, Cobalamin synthesis protein cobW C-terminal	pfam07683	2e-19	88	gi|224138328|ref|XP_002326575.1|	predicted protein [Populus trichocarpa] &gt;gi|222833897|gb|EEE72374.1| predicted protein [Populus trichocarpa]	436	9.20623e-42	0.879120879120879	Cobalamin synthesis protein [Coenzyme transport and metabolism].	KOG2743	1e-16	78
POPTR_0001s01580.1	0	3	0	0	0	0																			COBW domain-containing protein 1 OS=Rattus norvegicus GN=Cbwd1 PE=2 SV=2	sp|Q99MB4	1e-29	129	cobW, CobW/HypB/UreG, nucleotide-binding domain. This domain is found in HypB, a hydrogenase expression / formation protein, and UreG a urease accessory protein. Both these proteins contain a P-loop nucleotide binding motif. HypB has GTPase activity and is a guanine nucleotide binding protein. It is not known whether UreG binds GTP or some other nucleotide. Both enzymes are involved in nickel bin…	pfam02492	2e-28	119	gi|224138328|ref|XP_002326575.1|	predicted protein [Populus trichocarpa] &gt;gi|222833897|gb|EEE72374.1| predicted protein [Populus trichocarpa]	948	1.03148e-100	0.907317073170732	Cobalamin synthesis protein [Coenzyme transport and metabolism].	KOG2743	3e-56	212
POPTR_0001s01590.1	0	1	0	0	0	0																			No hits found				No hit				gi|224071431|ref|XP_002303456.1|	predicted protein [Populus trichocarpa] &gt;gi|222840888|gb|EEE78435.1| predicted protein [Populus trichocarpa]	398	2.38419e-37	0.614457831325301	No hit
POPTR_0001s01590.2	0	0	0	0	0	1																			No hits found				No hit				gi|224138324|ref|XP_002326574.1|	predicted protein [Populus trichocarpa] &gt;gi|222833896|gb|EEE72373.1| predicted protein [Populus trichocarpa]	443	1.49931e-42	0.910569105691057	No hit
POPTR_0001s01600.1																									No hits found				No hit				gi|224138320|ref|XP_002326573.1|	predicted protein [Populus trichocarpa] &gt;gi|222833895|gb|EEE72372.1| predicted protein [Populus trichocarpa]	2439	0	0.875912408759124	No hit
POPTR_0001s01610.1																									Uncharacterized protein RSN1 OS=Saccharomyces cerevisiae GN=RSN1 PE=1 SV=1	sp|Q03516	7e-24	112	DUF221, Domain of unknown function DUF221. This family consists of hypothetical transmembrane proteins none of which have any function, the aligned region is at 538 residues at maximum length.	pfam02714	e-102	367	gi|224139058|ref|XP_002326757.1|	predicted protein [Populus trichocarpa] &gt;gi|222834079|gb|EEE72556.1| predicted protein [Populus trichocarpa]	3692	0	0.908291457286432	Uncharacterized conserved protein [General function prediction only].	KOG1134	0.0	719
POPTR_0001s01620.1																									No hits found				GAGA_bind, GAGA binding protein-like family. This family includes gbp a protein from Soybean that binds to GAGA element dinucleotide repeat DNA. It seems likely that the this domain mediates DNA binding. This putative domain contains several conserved cysteines and a histidine suggesting this may be a zinc-binding DNA interaction domain.	pfam06217	3e-55	208	gi|224139054|ref|XP_002326756.1|	predicted protein [Populus trichocarpa] &gt;gi|222834078|gb|EEE72555.1| predicted protein [Populus trichocarpa]	992	6.62268e-106	0.918918918918919	No hit
POPTR_0001s01630.1	22	25	19	40	30	38	12	25	14	38	33	36	I18-Mlp_c2171;I18-Mlp_lrc12634	7;5	I21-Mlp_c2234;I21-Mlp_c3996;I21-Mlp_c16118	13;5;7	I24-Mlp_lrc2171;I24-Mlp_c10044;I24-Mlp_lrc12412	10;2;2	C18-Mlp_c1125;C18-Mlp_c4477;C18-Mlp_c5143	24;8;6	C24-Mlp_c2391;C24-Mlp_c9590;C24-Mlp_c14678;C24-Mlp_c14929;C24-Mlp_s14987	25;3;2;2;1	C48-Mlp_lrc924;C48-Mlp_c7703;C48-Mlp_c15094	21;13;2	Phosphoribulokinase, chloroplastic OS=Triticum aestivum PE=2 SV=1	sp|P26302	0.0	698	PRK, Phosphoribulokinase / Uridine kinase family. In Arabidopsis the region carries two binding domains, a phosphoribosylpyrophosphate-binding domain and, at the very C-terminus, a uracil-binding domain.	pfam00485	2e-80	292	gi|224138316|ref|XP_002326572.1|	predicted protein [Populus trichocarpa] &gt;gi|222833894|gb|EEE72371.1| predicted protein [Populus trichocarpa]	2141	0	1	Armadillo/beta-Catenin/plakoglobin [Signal transduction mechanisms, Cytoskeleton].	KOG4203	3e-63	236
POPTR_0001s01640.1	5	6	3	3	6	3		6		3	4	2			I21-Mlp_c4627	6			C18-Mlp_c5917	3	C24-Mlp_c3897	4	C48-Mlp_c12732	2	Secretory carrier-associated membrane protein 4 OS=Arabidopsis thaliana GN=SCAMP4 PE=2 SV=1	sp|Q9C6X2	e-111	400	SCAMP, SCAMP family. In vertebrates, secretory carrier membrane proteins (SCAMPs) 1-3 constitute a family of putative membrane-trafficking proteins composed of cytoplasmic N-terminal sequences with NPF repeats, four central transmembrane regions (TMRs), and a cytoplasmic tail. SCAMPs probably function in endocytosis by recruiting EH-domain proteins to the N-terminal NPF repeats but may have addit…	pfam04144	1e-63	237	gi|118482846|gb|ABK93338.1|	unknown [Populus trichocarpa]	1366	5.3924e-149	0.959259259259259	Secretory carrier membrane protein [Intracellular trafficking, secretion, and vesicular transport].	KOG3088	2e-95	343
POPTR_0001s01640.2							5				3	3	I18-Mlp_c4110	5							C24-Mlp_c5196	3	C48-Mlp_c11002	3	Secretory carrier-associated membrane protein 4 OS=Arabidopsis thaliana GN=SCAMP4 PE=2 SV=1	sp|Q9C6X2	e-110	397	SCAMP, SCAMP family. In vertebrates, secretory carrier membrane proteins (SCAMPs) 1-3 constitute a family of putative membrane-trafficking proteins composed of cytoplasmic N-terminal sequences with NPF repeats, four central transmembrane regions (TMRs), and a cytoplasmic tail. SCAMPs probably function in endocytosis by recruiting EH-domain proteins to the N-terminal NPF repeats but may have addit…	pfam04144	1e-63	236	gi|224138312|ref|XP_002326571.1|	predicted protein [Populus trichocarpa] &gt;gi|222833893|gb|EEE72370.1| predicted protein [Populus trichocarpa]	1359	3.27253e-148	0.95910780669145	Secretory carrier membrane protein [Intracellular trafficking, secretion, and vesicular transport].	KOG3088	1e-94	340
POPTR_0001s01650.1																									No hits found				No hit				gi|224138308|ref|XP_002326570.1|	predicted protein [Populus trichocarpa] &gt;gi|222833892|gb|EEE72369.1| predicted protein [Populus trichocarpa]	416	1.90904e-39	0.91578947368421	No hit
POPTR_0001s01660.1																									Disease resistance protein RPM1 OS=Arabidopsis thaliana GN=RPM1 PE=1 SV=1	sp|Q39214	e-134	481	NB-ARC, NB-ARC domain.	pfam00931	6e-74	273	gi|224138304|ref|XP_002326569.1|	nbs-lrr resistance protein [Populus trichocarpa] &gt;gi|222833891|gb|EEE72368.1| nbs-lrr resistance protein [Populus trichocarpa]	4805	0	0.968354430379747	Apoptotic ATPase [Signal transduction mechanisms].	KOG4658	e-110	394
POPTR_0001s01670.1	0	0	0	1	0	1																			Disease resistance protein RPM1 OS=Arabidopsis thaliana GN=RPM1 PE=1 SV=1	sp|Q39214	5e-63	242	NB-ARC, NB-ARC domain.	pfam00931	5e-51	195	gi|224153366|ref|XP_002337346.1|	nbs-lrr resistance protein [Populus trichocarpa] &gt;gi|222838881|gb|EEE77232.1| nbs-lrr resistance protein [Populus trichocarpa]	2346	0	0.980434782608696	Apoptotic ATPase [Signal transduction mechanisms].	KOG4658	5e-75	276
POPTR_0001s01680.1																									Putative disease resistance protein At1g50180 OS=Arabidopsis thaliana GN=At1g50180 PE=2 SV=1	sp|Q9SX38	9e-15	80	No hit				gi|224138284|ref|XP_002326564.1|	NBS resistance protein [Populus trichocarpa] &gt;gi|222833886|gb|EEE72363.1| NBS resistance protein [Populus trichocarpa]	962	2.09152e-102	0.941747572815534	No hit
POPTR_0001s01690.1																									No hits found				No hit				gi|105922948|gb|ABF81446.1|	NBS-NBS-LRR type disease resistance protein [Populus trichocarpa]	749	1.87299e-77	0.720588235294118	No hit
POPTR_0001s01700.1	0	1	0	0	0	0																			Disease resistance protein RPM1 OS=Arabidopsis thaliana GN=RPM1 PE=1 SV=1	sp|Q39214	4e-92	339	NB-ARC, NB-ARC domain.	pfam00931	5e-74	273	gi|224138276|ref|XP_002326562.1|	nbs-lrr resistance protein [Populus trichocarpa] &gt;gi|105922886|gb|ABF81442.1| NBS-LRR type disease resistance protein [Populus trichocarpa] &gt;gi|222833884|gb|EEE72361.1| nbs-lrr resistance protein [Populus trichocarpa]	3156	0	0.871104815864023	Apoptotic ATPase [Signal transduction mechanisms].	KOG4658	9e-99	355
POPTR_0001s01710.1																									No hits found				No hit				gi|224098994|ref|XP_002334518.1|	predicted protein [Populus trichocarpa] &gt;gi|222872780|gb|EEF09911.1| predicted protein [Populus trichocarpa]	624	1.75528e-63	0.978571428571429	No hit
POPTR_0001s01720.1										2									C18-Mlp_c9610	2					No hits found				No hit				gi|224138272|ref|XP_002326561.1|	predicted protein [Populus trichocarpa] &gt;gi|222833883|gb|EEE72360.1| predicted protein [Populus trichocarpa]	958	1.47115e-101	0.756944444444444	No hit
POPTR_0001s01730.1																									Putative serine/threonine-protein kinase receptor OS=Brassica oleracea var. acephala GN=SRK6 PE=2 SV=1	sp|Q09092	e-167	589	Pkinase, Protein kinase domain.	pfam00069	3e-46	180	gi|224138268|ref|XP_002326560.1|	predicted protein [Populus trichocarpa] &gt;gi|222833882|gb|EEE72359.1| predicted protein [Populus trichocarpa]	4383	0	0.991442542787286	Serine/threonine protein kinase [Signal transduction mechanisms].	KOG1187	7e-90	326
POPTR_0001s01740.1	2	2	6	3	1	5	7	5	8	2		6	I18-Mlp_c9338;I18-Mlp_c9976;I18-Mlp_c10085	3;2;2	I21-Mlp_c7437	5	I24-Mlp_c4799;I24-Mlp_c7317	5;3	C18-Mlp_c8290	2			C48-Mlp_c5364	6	No hits found				No hit				gi|224139046|ref|XP_002326754.1|	predicted protein [Populus trichocarpa] &gt;gi|222834076|gb|EEE72553.1| predicted protein [Populus trichocarpa]	631	2.71867e-64	0.907894736842105	No hit
POPTR_0001s01750.1																									No hits found				No hit				gi|224138264|ref|XP_002326559.1|	predicted protein [Populus trichocarpa] &gt;gi|222833881|gb|EEE72358.1| predicted protein [Populus trichocarpa]	530	1.33108e-52	0.866141732283465	No hit
POPTR_0001s01760.1	6	7	2	4	9	7	6			2	13	7	I18-Mlp_c4150	6					C18-Mlp_c7417	2	C24-Mlp_c2129	13	C48-Mlp_c7794;C48-Mlp_c11553;C48-Mlp_c11617	2;3;2	26S proteasome non-ATPase regulatory subunit 13 OS=Dictyostelium discoideum GN=psmD13 PE=2 SV=1	sp|Q54NQ0	1e-68	260	PCI, PCI domain. This domain has also been called the PINT motif (Proteasome, Int-6, Nip-1 and TRIP-15).	pfam01399	9e-11	61	gi|224139042|ref|XP_002326753.1|	predicted protein [Populus trichocarpa] &gt;gi|222834075|gb|EEE72552.1| predicted protein [Populus trichocarpa]	1794	0	0.948186528497409	26S proteasome regulatory complex, subunit RPN9/PSMD13 [Posttranslational modification, protein turnover, chaperones].	KOG2908	e-123	437
POPTR_0001s01770.1	1	2	0	1	1	1		2				2			I21-Mlp_c11107	2							C48-Mlp_c16683	2	Guanine nucleotide-binding protein alpha-2 subunit OS=Glycine max GN=GPA2 PE=2 SV=1	sp|P93163	6e-53	209	G-alpha, G-protein alpha subunit. G proteins couple receptors of extracellular signals to intracellular signaling pathways. The G protein alpha subunit binds guanyl nucleotide and is a weak GTPase.	pfam00503	2e-46	181	gi|224138260|ref|XP_002326558.1|	predicted protein [Populus trichocarpa] &gt;gi|222833880|gb|EEE72357.1| predicted protein [Populus trichocarpa]	4432	0	0.977725674091442	G-protein alpha subunit (small G protein superfamily) [Cell cycle control, cell division, chromosome partitioning, Signal transduction mechanisms].	KOG0082	3e-73	271
POPTR_0001s01780.1	1	1	5	2	3	5			4			5					I24-Mlp_c8121;I24-Mlp_c8942	2;2					C48-Mlp_c8043;C48-Mlp_c12528	3;2	Pentatricopeptide repeat-containing protein At1g31920 OS=Arabidopsis thaliana GN=PCMP-H11 PE=2 SV=1	sp|Q9C6T2	0.0	736	No hit				gi|224139038|ref|XP_002326752.1|	predicted protein [Populus trichocarpa] &gt;gi|222834074|gb|EEE72551.1| predicted protein [Populus trichocarpa]	2934	0	0.967799642218247	No hit
POPTR_0001s01790.1																									Phosphomevalonate kinase OS=Saccharomyces cerevisiae GN=ERG8 PE=1 SV=2	sp|P24521	4e-24	112	GHMP_kinases_N, GHMP kinases N terminal domain. This family includes homoserine kinases, galactokinases and mevalonate kinases.	pfam00288	1e-05	45	gi|118488139|gb|ABK95889.1|	unknown [Populus trichocarpa]	2223	0	0.867850098619329	Phosphomevalonate kinase [Lipid transport and metabolism].	KOG4519	e-139	488
POPTR_0001s01790.2	0	0	0	0	0	3				2		3							C18-Mlp_c11818	2			C48-Mlp_c6962	3	Phosphomevalonate kinase OS=Saccharomyces cerevisiae GN=ERG8 PE=1 SV=2	sp|P24521	1e-25	118	GHMP_kinases_N, GHMP kinases N terminal domain. This family includes homoserine kinases, galactokinases and mevalonate kinases.	pfam00288	1e-05	45	gi|118488139|gb|ABK95889.1|	unknown [Populus trichocarpa]	2239	0	0.876739562624254	Phosphomevalonate kinase [Lipid transport and metabolism].	KOG4519	e-141	494
POPTR_0001s01800.1																									No hits found				No hit				gi|224147446|ref|XP_002336479.1|	predicted protein [Populus trichocarpa] &gt;gi|222835519|gb|EEE73954.1| predicted protein [Populus trichocarpa]	619	5.55098e-63	0.931818181818182	No hit
POPTR_0001s01810.1	2	2	0	0	2	1		2			2				I21-Mlp_c13202	2					C24-Mlp_c9667	2			Vacuolar protein sorting-associated protein 25 OS=Arabidopsis thaliana GN=VPS25 PE=2 SV=1	sp|Q8VZC9	1e-87	321	ESCRT-II, ESCRT-II complex subunit. This family of conserved eukaryotic proteins are subunits of the endosome associated complex ESCRT-II which recruits transport machinery for protein sorting at the multivesicular body (MVB). This protein complex transiently associates with the endosomal membrane and thereby initiates the formation of ESCRT-III, a membrane-associated protein complex that functio…	pfam05871	1e-46	179	gi|224139030|ref|XP_002326750.1|	predicted protein [Populus trichocarpa] &gt;gi|222834072|gb|EEE72549.1| predicted protein [Populus trichocarpa]	923	4.06407e-98	1	Uncharacterized conserved protein [Function unknown].	KOG4068	2e-36	145
POPTR_0001s01820.1																									UPF0195 protein At1g68310 OS=Arabidopsis thaliana GN=At1g68310 PE=2 SV=2	sp|Q9C9G6	1e-53	208	DUF59, Domain of unknown function DUF59. This family includes prokaryotic proteins of unknown function. The family also includes PhaH from Pseudomonas putida. PhaH forms a complex with PhaF, PhaG, and PhaI, which hydroxylates phenylacetic acid to 2-hydroxyphenylacetic acid. So members of this family may all be components of ring hydroxylating complexes.	pfam01883	9e-09	53	gi|224138252|ref|XP_002326556.1|	predicted protein [Populus trichocarpa] &gt;gi|222833878|gb|EEE72355.1| predicted protein [Populus trichocarpa]	738	1.01655e-76	1	Uncharacterized conserved protein [Function unknown].	KOG3381	3e-52	198
POPTR_0001s01830.1	4	2	3	5	1	6																			Protein IWS1 homolog OS=Homo sapiens GN=IWS1 PE=1 SV=2	sp|Q96ST2	1e-21	104	Med26, TFIIS helical bundle-like domain. Mediator is a large complex of up to 33 proteins that is conserved from plants to fungi to humans - the number and representation of individual subunits varying with species {1-2]. It is arranged into four different sections, a core, a head, a tail and a kinase-activity part, and the number of subunits within each of these is what varies with species. Over…	pfam08711	2e-09	57	gi|224138248|ref|XP_002326555.1|	predicted protein [Populus trichocarpa] &gt;gi|222833877|gb|EEE72354.1| predicted protein [Populus trichocarpa]	1334	3.84997e-145	0.862464183381089	Uncharacterized conserved protein [Function unknown].	KOG1793	1e-67	251
POPTR_0001s01840.1	0	1	1	1	3	4		2	2	2		3			I21-Mlp_c15298	2	I24-Mlp_c10063	2	C18-Mlp_c11766	2			C48-Mlp_c12646	3	Transcription factor HBP-1a OS=Triticum aestivum PE=2 SV=1	sp|P23922	4e-35	149	MFMR, G-box binding protein MFMR. This region is found to the N-terminus of the pfam00170 transcription factor domain. It is between 150 and 200 amino acids in length. The N-terminal half is rather rich in proline residues and has been termed the PRD (proline rich domain), whereas the C-terminal half is more polar and has been called the MFMR (multifunctional mosaic region). It has been suggested…	pfam07777	2e-49	190	gi|224139026|ref|XP_002326749.1|	predicted protein [Populus trichocarpa] &gt;gi|222834071|gb|EEE72548.1| predicted protein [Populus trichocarpa]	1502	1.43812e-164	0.900249376558603	Transcription factor XBP-1 [Transcription].	KOG4005	3e-06	47
POPTR_0001s01850.1																									No hits found				No hit									No hit
POPTR_0001s01860.1																									No hits found				DUF760, Protein of unknown function (DUF760). This family contains several uncharacterized plant proteins.	pfam05542	2e-65	242	gi|224074354|ref|XP_002304357.1|	predicted protein [Populus trichocarpa] &gt;gi|222841789|gb|EEE79336.1| predicted protein [Populus trichocarpa]	749	1.02982e-77	0.665369649805447	No hit
POPTR_0001s01870.1																									Probable xyloglucan endotransglucosylase/hydrolase protein 30 OS=Arabidopsis thaliana GN=XTH30 PE=2 SV=2	sp|Q38908	e-130	464	Glyco_hydro_16, Glycosyl hydrolases family 16.	pfam00722	8e-55	207	gi|224139022|ref|XP_002326748.1|	predicted protein [Populus trichocarpa] &gt;gi|222834070|gb|EEE72547.1| predicted protein [Populus trichocarpa]	1530	6.09489e-168	1	No hit
POPTR_0001s01880.1	0	0	0	0	0	2																			Cellulose synthase-like protein D3 OS=Arabidopsis thaliana GN=CSLD3 PE=1 SV=1	sp|Q9M9M4	0.0	1679	Cellulose_synt, Cellulose synthase. Cellulose, an aggregate of unbranched polymers of beta-1,4-linked glucose residues, is the major component of wood and thus paper, and is synthesized by plants, most algae, some bacteria and fungi, and even some animals. The genes that synthesize cellulose in higher plants differ greatly from the well-characterized genes found in Acetobacter and Agrobacterium s…	pfam03552	0.0	1246	gi|224138240|ref|XP_002326553.1|	predicted protein [Populus trichocarpa] &gt;gi|222833875|gb|EEE72352.1| predicted protein [Populus trichocarpa]	6030	0	1	No hit
POPTR_0001s01890.1	2	4	0	0	1	2	2	4				2	I18-Mlp_c7823	2	I21-Mlp_c5262	4							C48-Mlp_c11008	2	B2 protein OS=Daucus carota PE=2 SV=1	sp|P37707	5e-18	91	Dev_Cell_Death, Development and cell death domain. The DCD domain is found in plant proteins involved in development and cell death. The DCD domain is an approximately 130 amino acid long stretch that contains several mostly invariable motifs. These include a FGLP and a LFL motif at the N-terminus and a PAQV and a PLxE motif towards the C-terminus of the domain. The DCD domain is present in prote…	pfam10539	5e-50	191	gi|224139018|ref|XP_002326747.1|	predicted protein [Populus trichocarpa] &gt;gi|222834069|gb|EEE72546.1| predicted protein [Populus trichocarpa]	1327	1.43809e-144	0.992217898832685	No hit
POPTR_0001s01900.1																									No hits found				No hit				No significant hit					No hit
POPTR_0001s01910.1																									Abhydrolase domain-containing protein FAM108B1 OS=Gallus gallus GN=FAM108B1 PE=2 SV=1	sp|Q5ZJ01	4e-09	61	No hit				gi|255555913|ref|XP_002518992.1|	Protein bem46, putative [Ricinus communis] &gt;gi|223541979|gb|EEF43525.1| Protein bem46, putative [Ricinus communis]	503	2.47792e-49	0.826923076923077	Predicted alpha/beta hydrolase [General function prediction only].	KOG1552	1e-18	87
POPTR_0001s01920.1																									Abhydrolase domain-containing protein FAM108A OS=Bos taurus GN=FAM108A PE=2 SV=1	sp|Q2HJ19	3e-34	145	Abhydrolase_1, alpha/beta hydrolase fold. This catalytic domain is found in a very wide range of enzymes.	pfam00561	6e-07	47	gi|224138232|ref|XP_002326551.1|	predicted protein [Populus trichocarpa] &gt;gi|222833873|gb|EEE72350.1| predicted protein [Populus trichocarpa]	967	5.91365e-103	0.87037037037037	Predicted alpha/beta hydrolase [General function prediction only].	KOG1552	7e-61	227
POPTR_0001s01930.1	8	14	6	7	20	25	10	14	4	9	21	23	I18-Mlp_c2388	10	I21-Mlp_c3901	14	I24-Mlp_c5980	4	C18-Mlp_c3606;C18-Mlp_c8317	7;2	C24-Mlp_c1472	21	C48-Mlp_c2138	23	Glycerol-3-phosphate acyltransferase, chloroplastic OS=Cucumis sativus PE=2 SV=1	sp|Q39639	e-165	582	Acyltransferase, Acyltransferase. This family contains acyltransferases involved in phospholipid biosynthesis and other proteins of unknown function. This family also includes tafazzin, the Barth syndrome gene.	pfam01553	6e-23	102	gi|224138228|ref|XP_002326550.1|	predicted protein [Populus trichocarpa] &gt;gi|222833872|gb|EEE72349.1| predicted protein [Populus trichocarpa]	2034	0	1	No hit
POPTR_0001s01940.1																									Zinc finger protein CONSTANS-LIKE 4 OS=Arabidopsis thaliana GN=COL4 PE=2 SV=2	sp|Q940T9	2e-08	59	CCT, CCT motif. This short motif is found in a number of plant proteins. It is rich in basic amino acids and has been called a CCT motif after Co, Col and Toc1. The CCT motif is about 45 amino acids long and contains a putative nuclear localisation signal within the second half of the CCT motif. Toc1 mutants have been identified in this region.	pfam06203	2e-13	69	gi|224139014|ref|XP_002326746.1|	predicted protein [Populus trichocarpa] &gt;gi|222834068|gb|EEE72545.1| predicted protein [Populus trichocarpa]	1421	2.08805e-155	0.996350364963504	No hit
POPTR_0001s01950.1	3	4	0	2	7	7	6	4	4	4	7	7	I18-Mlp_c3084	6	I21-Mlp_c4689	4	I24-Mlp_c4166	4	C18-Mlp_c5655	4	C24-Mlp_c2467	7	C48-Mlp_c2089	7	Defender against cell death 1 OS=Citrus unshiu GN=DAD1 PE=3 SV=1	sp|Q9ZWQ7	7e-51	198	DAD, DAD family. Members of this family are thought to be integral membrane proteins. Some members of this family have been shown to cause apoptosis if mutated, these proteins are known as DAD for defender against death. The family also includes the epsilon subunit of the oligosaccharyltransferase that is involved in N-linked glycosylation.	pfam02109	6e-35	139	gi|224138224|ref|XP_002326549.1|	predicted protein [Populus trichocarpa] &gt;gi|222833871|gb|EEE72348.1| predicted protein [Populus trichocarpa]	534	4.87517e-53	0.991304347826087	Defender against cell death protein/oligosaccharyltransferase, epsilon subunit [Cell cycle control, cell division, chromosome partitioning, Posttranslational modification, protein turnover, chaperones].	KOG1746	1e-35	141
POPTR_0001s01960.1	3	9	3	9	12	10	9	11	6	6	18	10	I18-Mlp_c2112	9	I21-Mlp_c3166;I21-Mlp_c8520	8;3	I24-Mlp_c4397;I24-Mlp_c9705	4;2	C18-Mlp_c4311;C18-Mlp_c5948	3;3	C24-Mlp_c1489;C24-Mlp_c11240	16;2	C48-Mlp_c5224	10	Uncharacterized protein At1g32220, chloroplastic OS=Arabidopsis thaliana GN=At1g32220 PE=1 SV=1	sp|Q9FVR6	2e-85	315	Epimerase, NAD dependent epimerase/dehydratase family. This family of proteins utilize NAD as a cofactor. The proteins in this family use nucleotide-sugar substrates for a variety of chemical reactions.	pfam01370	7e-13	68	gi|224139010|ref|XP_002326745.1|	predicted protein [Populus trichocarpa] &gt;gi|222834067|gb|EEE72544.1| predicted protein [Populus trichocarpa]	1129	1.87161e-121	0.834558823529412	Predicted oxidoreductase [General function prediction only].	KOG4288	6e-75	274
POPTR_0001s01970.1	0	2	1	1	3	2					2	2									C24-Mlp_c9500	2	C48-Mlp_c17128	2	No hits found				No hit				gi|224138220|ref|XP_002326548.1|	predicted protein [Populus trichocarpa] &gt;gi|222833870|gb|EEE72347.1| predicted protein [Populus trichocarpa]	1371	1.65119e-149	0.907348242811502	No hit
POPTR_0001s01980.1	11	28	20	14	20	27	12	44	32	28	25	38	I18-Mlp_c2267;I18-Mlp_c9473;I18-Mlp_c10702	7;2;3	I21-Mlp_c968;I21-Mlp_c2036;I21-Mlp_c3226	23;15;6	I24-Mlp_c1401;I24-Mlp_c2011;I24-Mlp_c11375;I24-Mlp_c11949	10;18;2;2	C18-Mlp_c1893;C18-Mlp_c2731;C18-Mlp_c11443	20;6;2	C24-Mlp_c1036;C24-Mlp_c8414	23;2	C48-Mlp_c917;C48-Mlp_c1967;C48-Mlp_c18516	23;11;4	No hits found				RST, RST domain of plant C-terminal. This domain is found in many plant proteins including SROs and RCD1s; it is required for interaction with multiple plant transcription factors.	pfam12174	5e-27	116	gi|224138216|ref|XP_002326547.1|	predicted protein [Populus trichocarpa] &gt;gi|222833869|gb|EEE72346.1| predicted protein [Populus trichocarpa]	3193	0	0.951845906902087	No hit
POPTR_0001s01990.1																									No hits found				No hit									No hit
POPTR_0001s02000.1																									50S ribosomal protein L14 OS=Chloroflexus aggregans (strain MD-66 / DSM 9485) GN=rplN PE=3 SV=1	sp|B8G6R5	9e-13	72	Ribosomal_L14, Ribosomal protein L14p/L23e.	pfam00238	1e-24	104	gi|224110578|ref|XP_002315564.1|	predicted protein [Populus trichocarpa] &gt;gi|118484997|gb|ABK94363.1| unknown [Populus trichocarpa] &gt;gi|222864604|gb|EEF01735.1| predicted protein [Populus trichocarpa]	375	1.2188e-34	0.646153846153846	60S ribosomal protein L14/L17/L23 [Translation, ribosomal structure and biogenesis].	KOG0901	7e-17	80
POPTR_0001s02010.1																									Putative Myb family transcription factor At1g14600 OS=Arabidopsis thaliana GN=At1g14600 PE=2 SV=1	sp|Q700D9	1e-15	84	No hit				gi|224138212|ref|XP_002326546.1|	predicted protein [Populus trichocarpa] &gt;gi|222833868|gb|EEE72345.1| predicted protein [Populus trichocarpa]	1668	0	0.917989417989418	No hit
POPTR_0001s02020.1	0	1	2	0	1	0																			Lysine-specific demethylase 5B OS=Homo sapiens GN=KDM5B PE=1 SV=2	sp|Q9UGL1	1e-52	208	JmjC, JmjC domain. The JmjC domain belongs to the Cupin superfamily. JmjC-domain proteins may be protein hydroxylases that catalyse a novel histone modification.	pfam02373	3e-40	160	gi|224138208|ref|XP_002326545.1|	jumonji domain protein [Populus trichocarpa] &gt;gi|222833867|gb|EEE72344.1| jumonji domain protein [Populus trichocarpa]	4447	0	0.985832349468713	DNA-binding protein jumonji/RBP2/SMCY, contains JmjC domain [General function prediction only].	KOG1246	6e-79	290
POPTR_0001s02030.1																									Homeobox-leucine zipper protein HDG5 OS=Arabidopsis thaliana GN=HDG5 PE=2 SV=2	sp|Q9FJS2	0.0	757	START, START domain.	pfam01852	5e-37	149	gi|224138204|ref|XP_002326544.1|	predicted protein [Populus trichocarpa] &gt;gi|222833866|gb|EEE72343.1| predicted protein [Populus trichocarpa]	3371	0	0.90771349862259	Transcription factor HEX, contains HOX and HALZ domains [Transcription].	KOG0483	2e-11	66
POPTR_0001s02040.1	3	5	0	8	8	10	2	6		8	4	9	I18-Mlp_c7060	2	I21-Mlp_c8548;I21-Mlp_c13981	3;3			C18-Mlp_c3377;C18-Mlp_c5941	5;3	C24-Mlp_c3428	4	C48-Mlp_c2075	9	Plastid lipid-associated protein 3, chloroplastic OS=Brassica campestris GN=PAP3 PE=2 SV=1	sp|Q94KU5	1e-78	293	PAP_fibrillin, PAP_fibrillin. This family identifies a conserved region found in a number of plastid lipid-associated proteins (PAPs), and in a number of putative fibrillin proteins.	pfam04755	8e-61	227	gi|224139006|ref|XP_002326744.1|	predicted protein [Populus trichocarpa] &gt;gi|222834066|gb|EEE72543.1| predicted protein [Populus trichocarpa]	1208	1.36592e-130	0.829032258064516	No hit
POPTR_0001s02050.1	1	0	0	0	2	0					2										C24-Mlp_c12729	2			Probable calcium-binding protein CML11 OS=Oryza sativa subsp. japonica GN=CML11 PE=2 SV=1	sp|Q9AWK2	2e-53	207	No hit				gi|224139000|ref|XP_002326743.1|	predicted protein [Populus trichocarpa] &gt;gi|222834065|gb|EEE72542.1| predicted protein [Populus trichocarpa]	673	3.63207e-69	0.896341463414634	Calmodulin and related proteins (EF-Hand superfamily) [Signal transduction mechanisms].	KOG0027	2e-34	139
POPTR_0001s02060.1	1	0	2	1	3	2			2	2	4	2					I24-Mlp_c8337	2	C18-Mlp_c12006	2	C24-Mlp_c4829;C24-Mlp_c12413	2;2	C48-Mlp_c13018	2	Dolichol phosphate-mannose biosynthesis	sp|Q2KIN1	3e-14	77	DPM2, Dolichol phosphate-mannose biosynthesis	pfam07297	1e-25	108	gi|224138200|ref|XP_002326543.1|	predicted protein [Populus trichocarpa] &gt;gi|222833865|gb|EEE72342.1| predicted protein [Populus trichocarpa]	324	8.80778e-29	1	Dolichol phosphate-mannose regulatory	KOG3488	3e-24	103
POPTR_0001s02070.1																									No hits found				No hit				gi|224138196|ref|XP_002326542.1|	predicted protein [Populus trichocarpa] &gt;gi|222833864|gb|EEE72341.1| predicted protein [Populus trichocarpa]	999	8.53208e-107	0.990147783251232	No hit
POPTR_0001s02080.1	0	1	1	3	0	5						4											C48-Mlp_c12846;C48-Mlp_c13909	2;2	No hits found				No hit				gi|224138996|ref|XP_002326742.1|	predicted protein [Populus trichocarpa] &gt;gi|222834064|gb|EEE72541.1| predicted protein [Populus trichocarpa]	545	2.29652e-54	0.7625	No hit
POPTR_0001s02080.2										2									C18-Mlp_c6377	2					No hits found				No hit				gi|224138996|ref|XP_002326742.1|	predicted protein [Populus trichocarpa] &gt;gi|222834064|gb|EEE72541.1| predicted protein [Populus trichocarpa]	310	4.65681e-27	0.657657657657658	No hit
POPTR_0001s02090.1	2	8	3	6	6	10	2	14	6	6	5	11	I18-Mlp_c12207	2	I21-Mlp_c2594;I21-Mlp_c5295	7;7	I24-Mlp_c4642;I24-Mlp_c7872	3;3	C18-Mlp_c6953;C18-Mlp_c8224	3;3	C24-Mlp_c4506	5	C48-Mlp_c2999	11	No hits found				RRM_1, RNA recognition motif. (a.k.a. RRM, RBD, or RNP	pfam00076	4e-06	45	gi|118485672|gb|ABK94686.1|	unknown [Populus trichocarpa]	1097	8.50713e-118	0.939285714285714	No hit
POPTR_0001s02100.1	7	1	10	2	3	2	10		8	2	4		I18-Mlp_c2252;I18-Mlp_c6194	7;3			I24-Mlp_c1509;I24-Mlp_c10341	6;2	C18-Mlp_c11663	2	C24-Mlp_c9953	4			Syntaxin-22 OS=Arabidopsis thaliana GN=SYP22 PE=1 SV=1	sp|P93654	4e-87	320	SNARE, SNARE domain. Most if not all vesicular membrane fusion events in eukaryotic cells are believed to be mediated by a conserved fusion machinery, the SNARE [soluble N-ethylmaleimide-sensitive factor (NSF) attachment protein (SNAP) receptors] machinery. The SNARE domain is thought to act as a protein-protein interaction module in the assembly of a SNARE protein complex.	pfam05739	4e-14	72	gi|224138992|ref|XP_002326741.1|	predicted protein [Populus trichocarpa] &gt;gi|222834063|gb|EEE72540.1| predicted protein [Populus trichocarpa]	1028	8.3116e-110	0.933333333333333	SNARE protein PEP12/VAM3/Syntaxin 7/Syntaxin 17 [Intracellular trafficking, secretion, and vesicular transport].	KOG0811	2e-48	187
POPTR_0001s02110.1																									No hits found				No hit				gi|224138188|ref|XP_002326540.1|	predicted protein [Populus trichocarpa] &gt;gi|222833862|gb|EEE72339.1| predicted protein [Populus trichocarpa]	328	3.89664e-29	0.986111111111111	No hit
POPTR_0001s02120.1																									No hits found				No hit				gi|255573441|ref|XP_002527646.1|	conserved hypothetical protein [Ricinus communis] &gt;gi|223532951|gb|EEF34717.1| conserved hypothetical protein [Ricinus communis]	307	8.62743e-27	0.74390243902439	No hit
POPTR_0001s02120.2	0	2	0	0	1	1		2							I21-Mlp_c8783	2									No hits found				No hit				gi|255573441|ref|XP_002527646.1|	conserved hypothetical protein [Ricinus communis] &gt;gi|223532951|gb|EEF34717.1| conserved hypothetical protein [Ricinus communis]	307	8.62743e-27	0.74390243902439	No hit
POPTR_0001s02130.1																									Mitogen-activated protein kinase kinase 5 OS=Arabidopsis thaliana GN=MKK5 PE=1 SV=2	sp|Q8RXG3	6e-59	228	Pkinase, Protein kinase domain.	pfam00069	2e-57	215	gi|224138184|ref|XP_002326539.1|	predicted protein [Populus trichocarpa] &gt;gi|222833861|gb|EEE72338.1| predicted protein [Populus trichocarpa]	1779	0	0.996987951807229	Mitogen-activated protein kinase kinase (MAP2K) [Signal transduction mechanisms].	KOG0581	1e-83	304
POPTR_0001s02140.1	1	2	0	1	0	0		2							I21-Mlp_c11455	2									Heat shock factor protein HSF8 OS=Solanum peruvianum GN=HSF8 PE=2 SV=1	sp|P41153	1e-37	157	No hit				gi|224138180|ref|XP_002326538.1|	predicted protein [Populus trichocarpa] &gt;gi|222833860|gb|EEE72337.1| predicted protein [Populus trichocarpa]	1177	6.44118e-127	0.79585798816568	Heat shock transcription factor [Transcription].	KOG0627	3e-10	60
POPTR_0001s02150.1	0	0	0	0	2	2					2										C24-Mlp_c11814	2			Cell cycle checkpoint protein RAD1 OS=Mus musculus GN=Rad1 PE=1 SV=1	sp|Q9QWZ1	7e-17	88	Rad1, Repair protein Rad1/Rec1/Rad17.	pfam02144	4e-19	88	gi|224138984|ref|XP_002326739.1|	predicted protein [Populus trichocarpa] &gt;gi|222834061|gb|EEE72538.1| predicted protein [Populus trichocarpa]	1625	4.83282e-179	1	Checkpoint 9-1-1 complex, RAD1 component [Energy production and conversion, Replication, recombination and repair].	KOG3194	3e-12	66
POPTR_0001s02160.1																									Pentatricopeptide repeat-containing protein At1g52620 OS=Arabidopsis thaliana GN=At1g52620 PE=2 SV=1	sp|Q9SSR4	0.0	732	PPR, PPR repeat. This repeat has no known function. It is about 35 amino acids long and found in up to 18 copies in some proteins. This family appears to be greatly expanded in plants. #=GF CC This repeat occurs in PET309, which may be involved in RNA stabilisation. This domain occurs in crp1 that is involved in RNA processing. This repeat is associated with a predicted plant protein that has a d…	pfam01535	1e-05	45	gi|224138176|ref|XP_002326537.1|	predicted protein [Populus trichocarpa] &gt;gi|222833859|gb|EEE72336.1| predicted protein [Populus trichocarpa]	3808	0	1	Uncharacterized conserved protein [Function unknown].	KOG4422	6e-11	63
POPTR_0001s02170.1	0	0	1	0	0	1																			Pentatricopeptide repeat-containing protein At5g01110 OS=Arabidopsis thaliana GN=At5g01110 PE=2 SV=1	sp|Q9LFC5	2e-71	270	PPR, PPR repeat. This repeat has no known function. It is about 35 amino acids long and found in up to 18 copies in some proteins. This family appears to be greatly expanded in plants. #=GF CC This repeat occurs in PET309, which may be involved in RNA stabilisation. This domain occurs in crp1 that is involved in RNA processing. This repeat is associated with a predicted plant protein that has a d…	pfam01535	2e-06	48	gi|224138172|ref|XP_002326536.1|	predicted protein [Populus trichocarpa] &gt;gi|222833858|gb|EEE72335.1| predicted protein [Populus trichocarpa]	3736	0	0.995695839311334	Uncharacterized conserved protein [Function unknown].	KOG4422	1e-05	46
POPTR_0001s02180.1	1	1	4	1	1	3			4	2		2					I24-Mlp_c4826	4	C18-Mlp_c10594	2			C48-Mlp_c14382	2	E3 ubiquitin-protein ligase RNF14 OS=Mus musculus GN=Rnf14 PE=2 SV=1	sp|Q9JI90	3e-47	190	RWD, RWD domain. This domain was identified in WD40 repeat proteins and Ring finger domain proteins. The function of this domain is unknown. GCN2 is the alpha-subunit of the only translation initiation factor (eIF2 alpha) kinase that appears in all eukaryotes. Its function requires an interaction with GCN1 via the domain at its N-terminus, which is termed the RWD domain after three major RWD-cont…	pfam05773	2e-18	87	gi|224138168|ref|XP_002326535.1|	predicted protein [Populus trichocarpa] &gt;gi|222833857|gb|EEE72334.1| predicted protein [Populus trichocarpa]	3082	0	0.94392523364486	Predicted E3 ubiquitin ligase [Posttranslational modification, protein turnover, chaperones].	KOG1814	4e-91	330
POPTR_0001s02190.1	5	5	0	5	1	3	3			6			I18-Mlp_c5016	3					C18-Mlp_c9523	6					Alpha,alpha-trehalose-phosphate synthase [UDP-forming] 5 OS=Arabidopsis thaliana GN=TPS5 PE=1 SV=2	sp|O23617	0.0	1449	Glyco_transf_20, Glycosyltransferase family 20. Members of this family belong to glycosyl transferase family 20. OtsA (Trehalose-6-phosphate synthase) is homologous to regions in the subunits of yeast trehalose-6-phosphate synthase/phosphate complex,.	pfam00982	0.0	684	gi|224074305|ref|XP_002304347.1|	predicted protein [Populus trichocarpa] &gt;gi|222841779|gb|EEE79326.1| predicted protein [Populus trichocarpa]	4391	0	0.931633835457706	Trehalose-6-phosphate synthase component TPS1 and related subunits [Carbohydrate transport and metabolism].	KOG1050	0.0	852
POPTR_0001s02200.1	0	0	1	0	1	3	6	7				2	I18-Mlp_c5261	6	I21-Mlp_c5290;I21-Mlp_c6997	4;3							C48-Mlp_c17692	2	ABC transporter B family member 2 OS=Arabidopsis thaliana GN=ABCB2 PE=1 SV=2	sp|Q8LPK2	0.0	1866	ABC_membrane, ABC transporter transmembrane region. This family represents a unit of six transmembrane helices. Many members of the ABC transporter family (pfam00005) have two such regions.	pfam00664	4e-31	131	gi|224138976|ref|XP_002326737.1|	multidrug/pheromone exporter, MDR family, ABC transporter family [Populus trichocarpa] &gt;gi|222834059|gb|EEE72536.1| multidrug/pheromone exporter, MDR family, ABC transporter family [Populus trichocarpa]	6309	0	0.957198443579767	Multidrug/pheromone exporter, ABC superfamily [Secondary metabolites biosynthesis, transport and catabolism].	KOG0055	0.0	1477
POPTR_0001s02210.1																									ABC transporter B family member 2 OS=Arabidopsis thaliana GN=ABCB2 PE=1 SV=2	sp|Q8LPK2	4e-65	246	ABC_membrane, ABC transporter transmembrane region. This family represents a unit of six transmembrane helices. Many members of the ABC transporter family (pfam00005) have two such regions.	pfam00664	2e-06	45	gi|224138972|ref|XP_002326736.1|	multidrug/pheromone exporter, MDR family, ABC transporter family [Populus trichocarpa] &gt;gi|222834058|gb|EEE72535.1| multidrug/pheromone exporter, MDR family, ABC transporter family [Populus trichocarpa]	680	7.58742e-70	0.819767441860465	Multidrug/pheromone exporter, ABC superfamily [Secondary metabolites biosynthesis, transport and catabolism].	KOG0055	8e-43	167
POPTR_0001s02210.2																									ABC transporter B family member 2 OS=Arabidopsis thaliana GN=ABCB2 PE=1 SV=2	sp|Q8LPK2	4e-65	246	ABC_membrane, ABC transporter transmembrane region. This family represents a unit of six transmembrane helices. Many members of the ABC transporter family (pfam00005) have two such regions.	pfam00664	3e-06	45	gi|224138972|ref|XP_002326736.1|	multidrug/pheromone exporter, MDR family, ABC transporter family [Populus trichocarpa] &gt;gi|222834058|gb|EEE72535.1| multidrug/pheromone exporter, MDR family, ABC transporter family [Populus trichocarpa]	680	5.68215e-70	0.819767441860465	Multidrug/pheromone exporter, ABC superfamily [Secondary metabolites biosynthesis, transport and catabolism].	KOG0055	7e-43	167
POPTR_0001s02220.1	3	2	2	1	7	2		2	2		7	2			I21-Mlp_c8766	2	I24-Mlp_c10258	2			C24-Mlp_c6686;C24-Mlp_c12371	5;2	C48-Mlp_c17143	2	ABC transporter B family member 2 OS=Arabidopsis thaliana GN=ABCB2 PE=1 SV=2	sp|Q8LPK2	0.0	1568	ABC_membrane, ABC transporter transmembrane region. This family represents a unit of six transmembrane helices. Many members of the ABC transporter family (pfam00005) have two such regions.	pfam00664	6e-29	123	gi|224138972|ref|XP_002326736.1|	multidrug/pheromone exporter, MDR family, ABC transporter family [Populus trichocarpa] &gt;gi|222834058|gb|EEE72535.1| multidrug/pheromone exporter, MDR family, ABC transporter family [Populus trichocarpa]	5353	0	0.978584729981378	Multidrug/pheromone exporter, ABC superfamily [Secondary metabolites biosynthesis, transport and catabolism].	KOG0055	0.0	1292
POPTR_0001s02230.1	0	2	2	1	4	5		2	2		2	9			I21-Mlp_c13917	2	I24-Mlp_c7766	2			C24-Mlp_c12958	2	C48-Mlp_c6102;C48-Mlp_c7536	6;3	No hits found				Tmemb_14, Transmembrane proteins 14C. This family of short membrane proteins are as yet uncharacterized.	pfam03647	4e-19	88	gi|224138968|ref|XP_002326735.1|	predicted protein [Populus trichocarpa] &gt;gi|222834057|gb|EEE72534.1| predicted protein [Populus trichocarpa]	779	3.62599e-81	0.744292237442922	Predicted membrane protein [Function unknown].	KOG4267	1e-18	87
POPTR_0001s02240.1																									Transcription factor MYB39 OS=Arabidopsis thaliana GN=MYB39 PE=2 SV=1	sp|Q8GWP0	1e-56	220	Myb_DNA-binding, Myb-like DNA-binding domain. This	pfam00249	5e-14	72	gi|224138964|ref|XP_002326734.1|	predicted protein [Populus trichocarpa] &gt;gi|222834056|gb|EEE72533.1| predicted protein [Populus trichocarpa]	1577	2.59851e-173	0.925595238095238	Transcription factor, Myb superfamily [Transcription].	KOG0048	2e-50	194
POPTR_0001s02250.1	3	1	0	2	0	2	2					2	I18-Mlp_c9511	2									C48-Mlp_c17610	2	Inositol-tetrakisphosphate 1-kinase 1 OS=Zea mays GN=ITPK1 PE=2 SV=1	sp|Q84Y01	e-112	404	Ins134_P3_kin, Inositol 1, 3, 4-trisphosphate 5/6-kinase. This family consists of several inositol 1, 3, 4-trisphosphate 5/6-kinase proteins. Inositol 1,3,4-trisphosphate is at a branch point in inositol phosphate metabolism. It is dephosphorylated by specific phosphatases to either inositol 3,4-bisphosphate or inositol 1,3-bisphosphate. Alternatively, it is phosphorylated to inositol 1,3,4,6-tet…	pfam05770	e-119	420	gi|224138164|ref|XP_002326534.1|	predicted protein [Populus trichocarpa] &gt;gi|222833856|gb|EEE72333.1| predicted protein [Populus trichocarpa]	1650	0	1	No hit
POPTR_0001s02260.1	5	12	0	6	8	7	3	13		3	11	5	I18-Mlp_c5311	3	I21-Mlp_c2896	13			C18-Mlp_c4295	3	C24-Mlp_c2896;C24-Mlp_c4693	8;3	C48-Mlp_c6600	5	Uncharacterized membrane protein At4g09580 OS=Arabidopsis thaliana GN=At4g09580 PE=1 SV=1	sp|Q8L586	1e-79	296	SNARE_assoc, SNARE associated Golgi protein. This is a family of SNARE associated Golgi proteins. The yeast member of this family localizes with the t-SNARE Tlg2.	pfam09335	6e-11	61	gi|224138960|ref|XP_002326733.1|	predicted protein [Populus trichocarpa] &gt;gi|222834055|gb|EEE72532.1| predicted protein [Populus trichocarpa]	1107	4.87945e-119	0.943775100401606	Predicted membrane protein [Function unknown].	KOG3140	1e-59	223
POPTR_0001s02270.1	1	1	4	1	3	8			3		2	8					I24-Mlp_c7966	3			C24-Mlp_c12695	2	C48-Mlp_c4031	8	RNA-binding protein 34 OS=Mus musculus GN=Rbm34 PE=1 SV=1	sp|Q8C5L7	5e-26	119	RRM_1, RNA recognition motif. (a.k.a. RRM, RBD, or RNP domain). The RRM motif is probably diagnostic of an RNA binding protein. RRMs are found in a variety of RNA binding proteins, including various hnRNP proteins, proteins implicated in regulation of alternative splicing, and protein components of snRNPs. The motif also appears in a few single stranded DNA binding proteins. The RRM structure con…	pfam00076	7e-10	59	gi|224138160|ref|XP_002326533.1|	predicted protein [Populus trichocarpa] &gt;gi|222833855|gb|EEE72332.1| predicted protein [Populus trichocarpa]	1882	0	0.91170431211499	Splicing factor 3b, subunit 4 [RNA processing and modification].	KOG0131	2e-09	58
POPTR_0001s02280.1																									No hits found				No hit				gi|224138956|ref|XP_002326732.1|	predicted protein [Populus trichocarpa] &gt;gi|222834054|gb|EEE72531.1| predicted protein [Populus trichocarpa]	828	1.42064e-86	0.863924050632911	No hit
POPTR_0001s02290.1	4	2	4	11	13	5	8	2	4	10	14	3	I18-Mlp_c3106;I18-Mlp_c6891	5;3	I21-Mlp_c13607	2	I24-Mlp_c9935;I24-Mlp_c11813	2;2	C18-Mlp_c1195	10	C24-Mlp_c1687	14	C48-Mlp_c8016	3	No hits found				No hit				gi|224138156|ref|XP_002326532.1|	predicted protein [Populus trichocarpa] &gt;gi|222833854|gb|EEE72331.1| predicted protein [Populus trichocarpa]	1107	5.92328e-119	0.896	No hit
POPTR_0001s02300.1	5	12	4	5	13	19	4	12	2	4	12	18	I18-Mlp_c10010	4	I21-Mlp_c2109	12	I24-Mlp_c9066	2	C18-Mlp_c7383;C18-Mlp_c10206	2;2	C24-Mlp_c2717	12	C48-Mlp_c2411;C48-Mlp_c6829	14;4	Quinone oxidoreductase OS=Pseudomonas aeruginosa GN=qor PE=3 SV=2	sp|P43903	4e-78	291	ADH_zinc_N, Zinc-binding dehydrogenase.	pfam00107	1e-22	101	gi|224138152|ref|XP_002326531.1|	predicted protein [Populus trichocarpa] &gt;gi|222833853|gb|EEE72330.1| predicted protein [Populus trichocarpa]	1614	1.71407e-177	0.962962962962963	Predicted quinone oxidoreductase [Energy production and conversion, General function prediction only].	KOG1197	e-125	443
POPTR_0001s02310.1							3		6				I18-Mlp_c5764	3			I24-Mlp_c5387;I24-Mlp_c5877	3;3							Dihydroflavonol-4-reductase OS=Antirrhinum	sp|P14721	3e-06	50	No hit				gi|224138952|ref|XP_002326731.1|	predicted protein [Populus trichocarpa] &gt;gi|222834053|gb|EEE72530.1| predicted protein [Populus trichocarpa]	533	5.69775e-53	1	Flavonol reductase/cinnamoyl-CoA	KOG1502	4e-14	70
POPTR_0001s02320.1	5	11	1	11	11	10	6	29	3	34	30	2	I18-Mlp_c5174	6	I21-Mlp_c707;I21-Mlp_c5998	25;4	I24-Mlp_c5121	3	C18-Mlp_c523;C18-Mlp_c4770	27;7	C24-Mlp_c560	30	C48-Mlp_c11917	2	Bifunctional dihydroflavonol 4-reductase/flavanone 4-reductase OS=Malus domestica GN=DFR PE=1 SV=1	sp|Q9XES5	2e-17	89	No hit				gi|224138952|ref|XP_002326731.1|	predicted protein [Populus trichocarpa] &gt;gi|222834053|gb|EEE72530.1| predicted protein [Populus trichocarpa]	1095	6.31526e-118	1	Flavonol reductase/cinnamoyl-CoA reductase [Defense mechanisms].	KOG1502	4e-40	158
POPTR_0001s02330.1	0	1	2	1	0	1																			Zinc finger CCCH domain-containing protein 12 OS=Arabidopsis thaliana GN=At1g32360 PE=2 SV=1	sp|Q9LQM3	2e-93	343	GRP, Glycine rich protein family. This family of proteins includes several glycine rich proteins as well as two nodulins 16 and 24. The family also contains proteins that are induced in response to various stresses.	pfam07172	1e-08	54	gi|224138948|ref|XP_002326730.1|	predicted protein [Populus trichocarpa] &gt;gi|222834052|gb|EEE72529.1| predicted protein [Populus trichocarpa]	1615	1.1023e-177	0.856763925729443	Dosage compensation complex, subunit MLE [Transcription].	KOG0921	8e-10	59
POPTR_0001s02340.1																									Putative RING-H2 finger protein ATL4I OS=Arabidopsis thaliana GN=ATL4I PE=2 SV=1	sp|O49691	2e-45	182	zf-C3HC4, Zinc finger, C3HC4 type (RING finger). The C3HC4 type zinc-finger (RING finger) is a cysteine-rich domain of 40 to 60 residues that coordinates two zinc ions, and has the consensus sequence: C-X2-C-X(9-39)-C-X(1-3)-H-X(2-3)-C-X2-C-X(4-48)-C-X2-C where X is any amino acid. Many proteins containing a RING finger play a key role in the ubiquitination pathway.	pfam00097	2e-06	47	gi|224138944|ref|XP_002326729.1|	predicted protein [Populus trichocarpa] &gt;gi|222834051|gb|EEE72528.1| predicted protein [Populus trichocarpa]	1127	2.33206e-121	0.927966101694915	Predicted E3 ubiquitin ligase [Posttranslational modification, protein turnover, chaperones].	KOG4628	1e-14	74
POPTR_0001s02350.1	0	3	0	0	1	0		3							I21-Mlp_c14193	3									Transcription factor bHLH96 OS=Arabidopsis thaliana GN=BHLH96 PE=2 SV=1	sp|Q9C7T4	5e-54	211	HLH, Helix-loop-helix DNA-binding domain.	pfam00010	5e-09	55	gi|224138940|ref|XP_002326728.1|	predicted protein [Populus trichocarpa] &gt;gi|222834050|gb|EEE72527.1| predicted protein [Populus trichocarpa]	1059	2.12091e-113	0.941908713692946	No hit
POPTR_0001s02360.1	0	4	1	1	1	0		3							I21-Mlp_c11158	3									Probable RING-H2 finger protein ATL5G OS=Arabidopsis thaliana GN=ATL5G PE=2 SV=1	sp|Q9LF64	2e-49	196	zf-C3HC4, Zinc finger, C3HC4 type (RING finger). The C3HC4 type zinc-finger (RING finger) is a cysteine-rich domain of 40 to 60 residues that coordinates two zinc ions, and has the consensus sequence: C-X2-C-X(9-39)-C-X(1-3)-H-X(2-3)-C-X2-C-X(4-48)-C-X2-C where X is any amino acid. Many proteins containing a RING finger play a key role in the ubiquitination pathway.	pfam00097	2e-05	43	gi|224071365|ref|XP_002303424.1|	predicted protein [Populus trichocarpa] &gt;gi|222840856|gb|EEE78403.1| predicted protein [Populus trichocarpa]	1394	3.99314e-152	0.766304347826087	Predicted E3 ubiquitin ligase [Posttranslational modification, protein turnover, chaperones].	KOG4628	4e-14	73
POPTR_0001s02370.1	6	7	6	5	9	9	6	12	7	5	10	10	I18-Mlp_c6842	6	I21-Mlp_c2808;I21-Mlp_c14948	10;2	I24-Mlp_c3720	7	C18-Mlp_c5135	5	C24-Mlp_c2501	10	C48-Mlp_c3534;C48-Mlp_c14538	8;2	33 kDa ribonucleoprotein, chloroplastic OS=Nicotiana sylvestris PE=1 SV=1	sp|P19684	1e-26	120	RRM_1, RNA recognition motif. (a.k.a. RRM, RBD, or RNP domain). The RRM motif is probably diagnostic of an RNA binding protein. RRMs are found in a variety of RNA binding proteins, including various hnRNP proteins, proteins implicated in regulation of alternative splicing, and protein components of snRNPs. The motif also appears in a few single stranded DNA binding proteins. The RRM structure con…	pfam00076	2e-15	76	gi|118489861|gb|ABK96729.1|	unknown [Populus trichocarpa x Populus deltoides]	1168	4.92243e-126	0.858181818181818	Nucleolar protein fibrillarin NOP77 (RRM superfamily) [RNA processing and modification].	KOG0127	1e-19	91
POPTR_0001s02380.1	1	0	0	0	0	0																			No hits found				Tetraspannin, Tetraspanin family.	pfam00335	1e-20	94	gi|224138936|ref|XP_002326727.1|	predicted protein [Populus trichocarpa] &gt;gi|222834049|gb|EEE72526.1| predicted protein [Populus trichocarpa]	1220	3.72609e-132	0.87360594795539	Tetraspanin family integral membrane protein [General function prediction only].	KOG3882	8e-06	45
POPTR_0001s02390.1	0	12	11	4	6	6		13	9	5	9	8			I21-Mlp_c1077	13	I24-Mlp_c2064;I24-Mlp_c7792	7;2	C18-Mlp_c3434	5	C24-Mlp_c3384	9	C48-Mlp_c5295;C48-Mlp_c15146	6;2	No hits found				PLATZ, PLATZ transcription factor. Plant AT-rich sequence and zinc-binding proteins (PLATZ) are zinc dependant DNA binding proteins. They bind to AT rich sequences and functions in transcriptional repression.	pfam04640	1e-36	147	gi|224138140|ref|XP_002326528.1|	predicted protein [Populus trichocarpa] &gt;gi|222833850|gb|EEE72327.1| predicted protein [Populus trichocarpa]	1007	1.64927e-107	0.891774891774892	No hit
POPTR_0001s02400.1	1	1	1	2	1	0		2	2	3	2				I21-Mlp_c15288	2	I24-Mlp_c6961	2	C18-Mlp_c6397	3	C24-Mlp_c9660	2			No hits found				No hit				gi|224138932|ref|XP_002326726.1|	predicted protein [Populus trichocarpa] &gt;gi|222834048|gb|EEE72525.1| predicted protein [Populus trichocarpa]	772	2.71725e-80	0.780269058295964	No hit
POPTR_0001s02410.1																									No hits found				No hit				gi|224138136|ref|XP_002326527.1|	predicted protein [Populus trichocarpa] &gt;gi|222833849|gb|EEE72326.1| predicted protein [Populus trichocarpa]	1166	5.55542e-126	1	No hit
POPTR_0001s02420.1																									Ubiquitin carboxyl-terminal hydrolase 21 OS=Arabidopsis thaliana GN=UBP21 PE=2 SV=1	sp|Q9FIQ1	9e-88	325	UCH, Ubiquitin carboxyl-terminal hydrolase.	pfam00443	4e-65	243	gi|224138132|ref|XP_002326526.1|	predicted protein [Populus trichocarpa] &gt;gi|222833848|gb|EEE72325.1| predicted protein [Populus trichocarpa]	4052	0	0.947305389221557	Ubiquitin carboxyl-terminal hydrolase [Posttranslational modification, protein turnover, chaperones].	KOG1865	1e-93	339
POPTR_0001s02430.1	3	6	5	10	7	7		6	4	10	2	7			I21-Mlp_c4650;I21-Mlp_c14239	4;2	I24-Mlp_c5683	4	C18-Mlp_c3030;C18-Mlp_c6423;C18-Mlp_c12718	5;3;2	C24-Mlp_c11770	2	C48-Mlp_c4991;C48-Mlp_c11854	5;2	Probable ADP-ribosylation factor GTPase-activating protein AGD8 OS=Arabidopsis thaliana GN=AGD8 PE=1 SV=1	sp|Q8H100	e-131	468	ArfGap, Putative GTPase activating protein for Arf. Putative zinc fingers with GTPase activating proteins (GAPs) towards the small GTPase, Arf. The GAP of ARD1 stimulates GTPase hydrolysis for ARD1 but not ARFs.	pfam01412	1e-40	160	gi|224138128|ref|XP_002326525.1|	predicted protein [Populus trichocarpa] &gt;gi|222833847|gb|EEE72324.1| predicted protein [Populus trichocarpa]	1811	0	0.977832512315271	Predicted GTPase-activating protein [Signal transduction mechanisms].	KOG0706	2e-98	353
POPTR_0001s02440.1																									No hits found				No hit				gi|224138124|ref|XP_002326524.1|	predicted protein [Populus trichocarpa] &gt;gi|222833846|gb|EEE72323.1| predicted protein [Populus trichocarpa]	531	9.1503e-53	1	No hit
POPTR_0001s02450.1	7	18	5	10	15	16	8	18	4	12	15	14	I18-Mlp_c3435;I18-Mlp_c7654	6;2	I21-Mlp_c1995;I21-Mlp_c4373;I21-Mlp_c10531	9;7;2	I24-Mlp_c5393	4	C18-Mlp_c5049;C18-Mlp_c8066;C18-Mlp_c8736	5;5;2	C24-Mlp_c2685;C24-Mlp_c7858	13;2	C48-Mlp_c4088;C48-Mlp_c6059	8;6	Transcription factor MYC2 OS=Arabidopsis thaliana GN=RAP1 PE=1 SV=2	sp|Q39204	e-157	555	HLH, Helix-loop-helix DNA-binding domain.	pfam00010	3e-09	57	gi|224138924|ref|XP_002326724.1|	predicted protein [Populus trichocarpa] &gt;gi|222834046|gb|EEE72523.1| predicted protein [Populus trichocarpa]	2844	0	0.899686520376176	Helix loop helix transcription factor EB [Transcription].	KOG1318	1e-07	52
POPTR_0001s02460.1																									No hits found				No hit				gi|224138920|ref|XP_002326723.1|	predicted protein [Populus trichocarpa] &gt;gi|222834045|gb|EEE72522.1| predicted protein [Populus trichocarpa]	528	2.21006e-52	0.990909090909091	No hit
POPTR_0001s02470.1	0	1	0	0	1	2																			No hits found				No hit				gi|224138120|ref|XP_002326523.1|	predicted protein [Populus trichocarpa] &gt;gi|222833845|gb|EEE72322.1| predicted protein [Populus trichocarpa]	720	1.53721e-74	0.912280701754386	No hit
POPTR_0001s02470.2																									No hits found				No hit				gi|224138120|ref|XP_002326523.1|	predicted protein [Populus trichocarpa] &gt;gi|222833845|gb|EEE72322.1| predicted protein [Populus trichocarpa]	716	3.86653e-74	0.912280701754386	No hit
POPTR_0001s02480.1	3	0	0	0	0	0	2					2	I18-Mlp_c10322	2									C48-Mlp_c14314	2	No hits found				PAT1, Topoisomerase II-associated protein PAT1. Members of this family are necessary for accurate chromosome transmission during cell division.	pfam09770	2e-05	43	gi|224138916|ref|XP_002326722.1|	predicted protein [Populus trichocarpa] &gt;gi|222834044|gb|EEE72521.1| predicted protein [Populus trichocarpa]	656	1.50661e-66	0.58125	Vesicle coat complex COPII, subunit SEC31 [Intracellular trafficking, secretion, and vesicular transport].	KOG0307	1e-06	48
POPTR_0001s02490.1																									No hits found				Polyketide_cyc2, Polyketide cyclase / dehydrase and lipid transport. This family contains polyketide cylcases/dehydrases which are enzymes involved in polyketide synthesis. It also includes other proteins of the START superfamily.	pfam10604	4e-08	51	gi|224138116|ref|XP_002326522.1|	predicted protein [Populus trichocarpa] &gt;gi|222833844|gb|EEE72321.1| predicted protein [Populus trichocarpa]	1047	2.57624e-112	1	No hit
POPTR_0001s02500.1	0	0	1	1	0	0	9	7	8	6	21	34	I18-Mlp_c2379	9	I21-Mlp_c4875	7	I24-Mlp_c2700	8	C18-Mlp_c9163;C18-Mlp_c9213;C18-Mlp_c9899	2;2;2	C24-Mlp_c1194;C24-Mlp_c4617	17;4	C48-Mlp_c903;C48-Mlp_c2495	27;7	Mitochondrial carnitine/acylcarnitine carrier-like protein OS=Arabidopsis thaliana GN=BOU PE=1 SV=1	sp|Q93XM7	e-108	391	Mito_carr, Mitochondrial carrier protein.	pfam00153	4e-19	88	gi|224138112|ref|XP_002326521.1|	predicted protein [Populus trichocarpa] &gt;gi|222833843|gb|EEE72320.1| predicted protein [Populus trichocarpa]	1232	1.95395e-133	0.902027027027027	Mitochondrial carnitine-acylcarnitine carrier protein [Energy production and conversion].	KOG0758	1e-85	310
POPTR_0001s02510.1	0	0	0	1	0	0																			No hits found				No hit				gi|224138912|ref|XP_002326721.1|	predicted protein [Populus trichocarpa] &gt;gi|222834043|gb|EEE72520.1| predicted protein [Populus trichocarpa]	611	4.7368e-62	0.992063492063492	No hit
POPTR_0001s02520.1																									Putative DNA-binding protein ESCAROLA OS=Arabidopsis thaliana GN=ESC PE=2 SV=1	sp|Q9S7C9	3e-32	139	DUF296, Domain of unknown function (DUF296). This putative domain is found in proteins that contain AT-hook motifs pfam02178, which strongly suggests a DNA-binding function for the proteins as a whole, however the function of this domain is unknown.	pfam03479	3e-33	135	gi|224138108|ref|XP_002326520.1|	predicted protein [Populus trichocarpa] &gt;gi|222833842|gb|EEE72319.1| predicted protein [Populus trichocarpa]	1130	1.48249e-121	0.81	No hit
POPTR_0001s02530.1																									Probable transcriptional regulator RABBIT EARS OS=Arabidopsis thaliana GN=RBE PE=2 SV=2	sp|Q9LHS9	6e-16	84	No hit				gi|224138908|ref|XP_002326720.1|	predicted protein [Populus trichocarpa] &gt;gi|222834042|gb|EEE72519.1| predicted protein [Populus trichocarpa]	926	4.47104e-98	0.812244897959184	No hit
POPTR_0001s02540.1																									No hits found				No hit				gi|224138904|ref|XP_002326719.1|	predicted protein [Populus trichocarpa] &gt;gi|222834041|gb|EEE72518.1| predicted protein [Populus trichocarpa]	360	6.8963e-33	0.796116504854369	No hit
POPTR_0001s02550.1																									Monosaccharide-sensing protein 2 OS=Arabidopsis thaliana GN=MSSP2 PE=2 SV=2	sp|Q8LPQ8	9e-15	78	No hit				gi|224138104|ref|XP_002326519.1|	predicted protein [Populus trichocarpa] &gt;gi|222833841|gb|EEE72318.1| predicted protein [Populus trichocarpa]	403	6.35376e-38	1	No hit
POPTR_0001s02560.1	3	11	6	4	4	12	2	14	8	9	13	26	I18-Mlp_c8475	2	I21-Mlp_c2574	14	I24-Mlp_c3107;I24-Mlp_c11535	6;2	C18-Mlp_c3850;C18-Mlp_c11281	7;2	C24-Mlp_c2302;C24-Mlp_c6626	8;5	C48-Mlp_c2459	26	Acetylornithine deacetylase OS=Dictyostelium discoideum GN=argE PE=1 SV=2	sp|P54638	e-106	384	Peptidase_M20, Peptidase family M20/M25/M40. This family includes a range of zinc metallopeptidases belonging to several families in the peptidase classification. Family M20 are Glutamate carboxypeptidases. Peptidase family M25 contains X-His dipeptidases.	pfam01546	1e-24	108	gi|224138900|ref|XP_002326718.1|	predicted protein [Populus trichocarpa] &gt;gi|222834040|gb|EEE72517.1| predicted protein [Populus trichocarpa]	2092	0	0.987531172069825	Metalloexopeptidases [Amino acid transport and metabolism].	KOG2276	2e-85	310
POPTR_0001s02570.1	33	66	34	41	66	69	41	75	44	50	73	76	I18-Mlp_c703;I18-Mlp_c1899	24;17	I21-Mlp_lrc347;I21-Mlp_lrc1068	47;28	I24-Mlp_lrc366;I24-Mlp_c5626	35;9	C18-Mlp_c332;C18-Mlp_c6601	43;7	C24-Mlp_lrc482;C24-Mlp_c1911	50;23	C48-Mlp_lrc341;C48-Mlp_lrc18182	54;22	No hits found				No hit				gi|224138100|ref|XP_002326518.1|	predicted protein [Populus trichocarpa] &gt;gi|222833840|gb|EEE72317.1| predicted protein [Populus trichocarpa]	1704	0	0.866492146596859	No hit
POPTR_0001s02570.2	23	51	26	26	54	47	4	2	2	2	7	3	I18-Mlp_c12817	4	I21-Mlp_c15511	2	I24-Mlp_lrc7434	2	C18-Mlp_lrc8333	2	C24-Mlp_lrc3977;C24-Mlp_c13489	5;2	C48-Mlp_c9737	3	No hits found				No hit				gi|224138100|ref|XP_002326518.1|	predicted protein [Populus trichocarpa] &gt;gi|222833840|gb|EEE72317.1| predicted protein [Populus trichocarpa]	1053	6.39108e-113	0.918552036199095	No hit
POPTR_0001s02580.1																									No hits found				No hit									No hit
POPTR_0001s02590.1																									No hits found				DUF296, Domain of unknown function (DUF296). This putative domain is found in proteins that contain AT-hook motifs pfam02178, which strongly suggests a DNA-binding function for the proteins as a whole, however the function of this domain is unknown.	pfam03479	2e-15	74	gi|224138096|ref|XP_002326517.1|	predicted protein [Populus trichocarpa] &gt;gi|222833839|gb|EEE72316.1| predicted protein [Populus trichocarpa]	438	6.12698e-42	0.743055555555556	No hit
POPTR_0001s02600.1	1	1	0	1	0	0						2											C48-Mlp_c14683	2	Putative DNA-binding protein ESCAROLA OS=Arabidopsis thaliana GN=ESC PE=2 SV=1	sp|Q9S7C9	1e-05	50	DUF296, Domain of unknown function (DUF296). This putative domain is found in proteins that contain AT-hook motifs pfam02178, which strongly suggests a DNA-binding function for the proteins as a whole, however the function of this domain is unknown.	pfam03479	3e-14	72	gi|224126489|ref|XP_002329567.1|	predicted protein [Populus trichocarpa] &gt;gi|222870276|gb|EEF07407.1| predicted protein [Populus trichocarpa]	699	9.43942e-72	0.833333333333333	No hit
POPTR_0001s02610.1										5		2							C18-Mlp_c4445	5			C48-Mlp_c14229	2	No hits found				No hit				gi|224138892|ref|XP_002326716.1|	predicted protein [Populus trichocarpa] &gt;gi|222834038|gb|EEE72515.1| predicted protein [Populus trichocarpa]	369	6.29823e-34	0.86046511627907	No hit
POPTR_0001s02620.1	2	1	1	6	2	4				2		2							C18-Mlp_c9159	2			C48-Mlp_c14527	2	No hits found				No hit				gi|224138892|ref|XP_002326716.1|	predicted protein [Populus trichocarpa] &gt;gi|222834038|gb|EEE72515.1| predicted protein [Populus trichocarpa]	422	4.54686e-40	0.9875	No hit
POPTR_0001s02630.1																									No hits found				LEA_1, Late embryogenesis abundant (LEA) group 1.	pfam03760	3e-12	64	gi|224138092|ref|XP_002326516.1|	predicted protein [Populus trichocarpa] &gt;gi|222833838|gb|EEE72315.1| predicted protein [Populus trichocarpa]	141	1.49606e-07	0.5625	No hit
POPTR_0001s02640.1	0	0	1	0	3	0					2										C24-Mlp_c9714	2			AP-2 complex subunit mu OS=Dictyostelium discoideum GN=apm2 PE=2 SV=2	sp|P54672	e-129	463	Adap_comp_sub, Adaptor complexes medium subunit family. This family also contains members which are coatomer subunits.	pfam00928	3e-95	342	gi|224138888|ref|XP_002326715.1|	predicted protein [Populus trichocarpa] &gt;gi|222834037|gb|EEE72514.1| predicted protein [Populus trichocarpa]	2207	0	0.954337899543379	Adaptor complexes medium subunit family [Intracellular trafficking, secretion, and vesicular transport].	KOG0938	0.0	655
POPTR_0001s02650.1	0	0	0	0	0	1																			No hits found				zf-LSD1, LSD1 zinc finger. This family consists of several plant specific LSD1 zinc finger domains. Arabidopsis lsd1 mutants are hyper-responsive to cell death initiators and fail to limit the extent of cell death. Superoxide is a necessary and sufficient signal for cell death propagation. LSD1 monitors a superoxide-dependent signal and negatively regulates a plant cell death pathway. LSD1 protei…	pfam06943	2e-05	41	gi|270250731|emb|CBI33909.1|	unnamed protein product [Vitis vinifera]	455	5.9212e-44	0.8	RhoA GTPase effector DIA/Diaphanous [Signal transduction mechanisms, Cytoskeleton].	KOG1924	8e-05	40
POPTR_0001s02650.2	0	0	0	0	0	2						2											C48-Mlp_c13710	2	No hits found				zf-LSD1, LSD1 zinc finger. This family consists of several plant specific LSD1 zinc finger domains. Arabidopsis lsd1 mutants are hyper-responsive to cell death initiators and fail to limit the extent of cell death. Superoxide is a necessary and sufficient signal for cell death propagation. LSD1 monitors a superoxide-dependent signal and negatively regulates a plant cell death pathway. LSD1 protei…	pfam06943	2e-05	41	gi|270250731|emb|CBI33909.1|	unnamed protein product [Vitis vinifera]	450	2.10476e-43	0.792	RhoA GTPase effector DIA/Diaphanous [Signal transduction mechanisms, Cytoskeleton].	KOG1924	8e-05	40
POPTR_0001s02660.1	1	0	0	2	2	3				2	4	3							C18-Mlp_c11929	2	C24-Mlp_c13273;C24-Mlp_c13875	2;2	C48-Mlp_c9132	3	Eyes absent homolog 2 OS=Bos taurus GN=EYA2 PE=2 SV=1	sp|Q58DB6	4e-36	152	No hit				gi|224138084|ref|XP_002326514.1|	predicted protein [Populus trichocarpa] &gt;gi|222833836|gb|EEE72313.1| predicted protein [Populus trichocarpa]	1599	6.04319e-176	1	Predicted haloacid dehalogenase-like hydrolase (eyes absent) [General function prediction only].	KOG3107	1e-79	290
POPTR_0001s02670.1	0	0	0	0	1	0																			Leucine-rich repeat-containing protein 7 OS=Rattus norvegicus GN=Lrrc7 PE=1 SV=1	sp|P70587	7e-35	148	No hit				gi|224138080|ref|XP_002326513.1|	predicted protein [Populus trichocarpa] &gt;gi|222833835|gb|EEE72312.1| predicted protein [Populus trichocarpa]	2329	0	0.948669201520912	Leucine-rich repeat protein [Function unknown].	KOG0472	3e-34	140
POPTR_0001s02680.1																									MND1-interacting protein 1 OS=Arabidopsis thaliana GN=MIP1 PE=1 SV=1	sp|Q8RX22	e-114	411	Myosin_tail_1, Myosin tail. The myosin molecule is a multi-subunit complex made up of two heavy chains and four light chains it is a fundamental contractile protein found in all eukaryote cell types. This family consists of the coiled-coil myosin heavy chain tail region. The coiled-coil is composed of the tail from two molecules of myosin. These can then assemble into the macromolecular thick fil…	pfam01576	4e-05	43	gi|224138884|ref|XP_002326714.1|	predicted protein [Populus trichocarpa] &gt;gi|222834036|gb|EEE72513.1| predicted protein [Populus trichocarpa]	2012	0	0.786106032906764	Structural maintenance of chromosome protein 2 (chromosome condensation complex Condensin, subunit E) [Chromatin structure and dynamics, Cell cycle control, cell division, chromosome partitioning].	KOG0933	2e-07	52
POPTR_0001s02690.1																									MND1-interacting protein 1 OS=Arabidopsis thaliana GN=MIP1 PE=1 SV=1	sp|Q8RX22	2e-44	178	No hit				gi|224138884|ref|XP_002326714.1|	predicted protein [Populus trichocarpa] &gt;gi|222834036|gb|EEE72513.1| predicted protein [Populus trichocarpa]	819	4.23639e-86	1	Predicted E3 ubiquitin ligase [Posttranslational modification, protein turnover, chaperones].	KOG4265	2e-09	56
POPTR_0001s02700.1	2	7	1	5	0	3		7		3					I21-Mlp_c4487;I21-Mlp_c10790	4;3			C18-Mlp_c6189	3					No hits found				ALMT, Aluminium activated malate transporter.	pfam11744	e-171	595	gi|224138880|ref|XP_002326713.1|	predicted protein [Populus trichocarpa] &gt;gi|222834035|gb|EEE72512.1| predicted protein [Populus trichocarpa]	2627	0	0.962890625	Predicted membrane protein [General function prediction only].	KOG4711	e-127	451
POPTR_0001s02710.1	0	0	0	2	3	5		5				6			I21-Mlp_c2912	5							C48-Mlp_c8055	6	NAC domain-containing protein 78 OS=Arabidopsis thaliana GN=NAC078 PE=2 SV=2	sp|Q84K00	9e-47	187	NAM, No apical meristem (NAM) protein. This is a family of no apical meristem (NAM) proteins these are plant development proteins. Mutations in NAM result in the failure to develop a shoot apical meristem in petunia embryos. NAM is indicated as having a role in determining positions of meristems and primordial. One member of this family NAP (NAC-like, activated by AP3/PI) is encoded by the target…	pfam02365	6e-65	241	gi|224138076|ref|XP_002326512.1|	NAC domain protein, IPR003441 [Populus trichocarpa] &gt;gi|222833834|gb|EEE72311.1| NAC domain protein, IPR003441 [Populus trichocarpa]	1626	5.41994e-179	0.952380952380952	No hit
POPTR_0001s02720.1							7		3	2	3	10	I18-Mlp_c7866;I18-Mlp_c8794;I18-Mlp_c9783	3;2;2			I24-Mlp_c6562	3	C18-Mlp_c10681	2	C24-Mlp_c6159	3	C48-Mlp_c2939	10	Protein ABCI7, chloroplastic OS=Arabidopsis thaliana GN=ABCI7 PE=1 SV=1	sp|Q9LQK7	1e-56	220	UPF0051, Uncharacterized protein family (UPF0051).	pfam01458	1e-11	64	gi|224138876|ref|XP_002326712.1|	predicted protein [Populus trichocarpa] &gt;gi|222834034|gb|EEE72511.1| predicted protein [Populus trichocarpa]	1132	9.43874e-122	0.85171102661597	No hit
POPTR_0001s02730.1	6	2	1	3	0	7	2						I18-Mlp_c8167	2											Protein ABCI7, chloroplastic OS=Arabidopsis thaliana GN=ABCI7 PE=1 SV=1	sp|Q9LQK7	4e-84	310	UPF0051, Uncharacterized protein family (UPF0051).	pfam01458	4e-45	174	gi|224138876|ref|XP_002326712.1|	predicted protein [Populus trichocarpa] &gt;gi|222834034|gb|EEE72511.1| predicted protein [Populus trichocarpa]	948	8.85795e-101	0.994594594594595	No hit
POPTR_0001s02740.1																									Pentatricopeptide repeat-containing protein At5g46580, chloroplastic OS=Arabidopsis thaliana GN=At5g46580 PE=2 SV=1	sp|Q9LS25	4e-49	193	No hit				gi|224138872|ref|XP_002326711.1|	predicted protein [Populus trichocarpa] &gt;gi|222834033|gb|EEE72510.1| predicted protein [Populus trichocarpa]	827	4.77591e-87	1	No hit
POPTR_0001s02750.1																									Protein phosphatase 2C 29 OS=Arabidopsis thaliana GN=PLL1 PE=1 SV=2	sp|O82302	0.0	749	PP2C, Protein phosphatase 2C. Protein phosphatase 2C is a Mn++ or Mg++ dependent protein serine/threonine phosphatase.	pfam00481	2e-23	104	gi|224138072|ref|XP_002326511.1|	predicted protein [Populus trichocarpa] &gt;gi|222833833|gb|EEE72310.1| predicted protein [Populus trichocarpa]	3629	0	0.886334610472541	Protein phosphatase 2C/pyruvate dehydrogenase (lipoamide) phosphatase [Signal transduction mechanisms].	KOG0700	2e-81	298
POPTR_0001s02760.1																									No hits found				No hit				gi|224138068|ref|XP_002326510.1|	predicted protein [Populus trichocarpa] &gt;gi|222833832|gb|EEE72309.1| predicted protein [Populus trichocarpa]	546	1.75955e-54	0.8828125	No hit
POPTR_0001s02770.1	4	17	17	15	14	30	4	12	19	16	18	31	I18-Mlp_lrc6030	4	I21-Mlp_lrc8183	12	I24-Mlp_lrc1829;I24-Mlp_lrc11129	14;5	C18-Mlp_lrc1183	16	C24-Mlp_lrc3727;C24-Mlp_lrc5983;C24-Mlp_lrc14672	9;7;2	C48-Mlp_lrc951;C48-Mlp_lrc1727	20;11	Glycine cleavage system H protein, mitochondrial OS=Flaveria anomala GN=GDCSH PE=2 SV=1	sp|Q39732	2e-67	254	GCV_H, Glycine cleavage H-protein. This is a family of glycine cleavage H-proteins, part of the glycine cleavage multienzyme complex (GCV) found in bacteria and the mitochondria of eukaryotes. GCV catalyses the catabolism of glycine in eukaryotes. A lipoyl group is attached to a completely conserved lysine residue. The H protein shuttles the methylamine group of glycine from the P protein to the …	pfam01597	3e-46	177	gi|224138868|ref|XP_002326710.1|	precursor of carboxylase h-protein 4, glycine decarboxylase complex [Populus trichocarpa] &gt;gi|118489400|gb|ABK96504.1| unknown [Populus trichocarpa x Populus deltoides] &gt;gi|222834032|gb|EEE72509.1| precursor of carboxylase h-protein 4, glycine decarboxylase complex [Populus trichocarpa]	770	1.80463e-80	1	Glycine cleavage system H protein (lipoate-binding) [Amino acid transport and metabolism].	KOG3373	3e-53	201
POPTR_0001s02780.1																									Ent-kaurenoic acid oxidase 2 OS=Arabidopsis	sp|Q9C5Y2	2e-09	60	No hit				gi|224138064|ref|XP_002326509.1|	cytochrome P450 [Populus trichocarpa] &gt;gi|222833831|gb|EEE72308.1| cytochrome P450 [Populus trichocarpa]	294	3.16106e-25	1	No hit
POPTR_0001s02790.1							2	2	3		4	5	I18-Mlp_c11713	2	I21-Mlp_c11190	2	I24-Mlp_c4817	3			C24-Mlp_c4181	4	C48-Mlp_c6187	5	No hits found				No hit				gi|224138060|ref|XP_002326508.1|	predicted protein [Populus trichocarpa] &gt;gi|118485279|gb|ABK94499.1| unknown [Populus trichocarpa] &gt;gi|222833830|gb|EEE72307.1| predicted protein [Populus trichocarpa]	387	4.41021e-36	1	No hit
POPTR_0001s02790.2	3	2	3	2	5	5																			No hits found				No hit				gi|224138060|ref|XP_002326508.1|	predicted protein [Populus trichocarpa] &gt;gi|118485279|gb|ABK94499.1| unknown [Populus trichocarpa] &gt;gi|222833830|gb|EEE72307.1| predicted protein [Populus trichocarpa]	342	8.71625e-31	1	No hit
POPTR_0001s02800.1																									No hits found				No hit				No significant hit					No hit
POPTR_0001s02810.1																									Peptide transporter PTR1 OS=Arabidopsis thaliana GN=PTR1 PE=2 SV=1	sp|Q9M390	e-128	459	PTR2, POT family. The POT (proton-dependent oligopeptide transport) family all appear to be proton dependent transporters.	pfam00854	3e-64	239	gi|224138864|ref|XP_002326709.1|	predicted protein [Populus trichocarpa] &gt;gi|222834031|gb|EEE72508.1| predicted protein [Populus trichocarpa]	2828	0	0.958257713248639	H+/oligopeptide symporter [Amino acid transport and metabolism].	KOG1237	e-151	528
POPTR_0001s02820.1	0	0	0	1	0	1																			Pyruvate kinase isozyme G, chloroplastic OS=Nicotiana tabacum PE=2 SV=1	sp|Q40546	0.0	819	PK, Pyruvate kinase, barrel domain. This domain of the is actually a small beta-barrel domain nested within a larger TIM barrel. The active site is found in a cleft between the two domains.	pfam00224	e-105	377	gi|224138056|ref|XP_002326507.1|	predicted protein [Populus trichocarpa] &gt;gi|222833829|gb|EEE72306.1| predicted protein [Populus trichocarpa]	2774	0	1	Pyruvate kinase [Carbohydrate transport and metabolism].	KOG2323	e-143	504
POPTR_0001s02830.1	1	0	0	0	3	7					3	7									C24-Mlp_c8371	3	C48-Mlp_c5013	7	No hits found				No hit				gi|224138860|ref|XP_002326708.1|	predicted protein [Populus trichocarpa] &gt;gi|222834030|gb|EEE72507.1| predicted protein [Populus trichocarpa]	1733	0	0.86783042394015	No hit
POPTR_0001s02840.1	0	1	0	0	0	0																			No hits found				No hit				gi|224138856|ref|XP_002326707.1|	predicted protein [Populus trichocarpa] &gt;gi|222834029|gb|EEE72506.1| predicted protein [Populus trichocarpa]	354	3.69371e-32	0.871794871794872	No hit
POPTR_0001s02850.1																									No hits found				No hit				No significant hit					No hit
POPTR_0001s02860.1	2	5	1	3	2	0	2	9		7			I18-Mlp_c8528	2	I21-Mlp_c5093	9			C18-Mlp_c2839	7					Ribose-phosphate pyrophosphokinase 1 OS=Arabidopsis thaliana GN=PRS1 PE=2 SV=2	sp|Q42581	0.0	639	Pribosyltran, Phosphoribosyl transferase domain. This family includes a range of diverse phosphoribosyl transferase enzymes. This family includes: Adenine phosphoribosyltransferase EC:2.4.2.7. Hypoxanthine-guanine-xanthine phosphoribosyltransferase. Hypoxanthine phosphoribosyltransferase EC:2.4.2.8. Ribose-phosphate pyrophosphokinase i EC:2.7.6.1. Amidophosphoribosyltransferase EC:2.4.2.14. Orota…	pfam00156	2e-11	63	gi|224126337|ref|XP_002329529.1|	predicted protein [Populus trichocarpa] &gt;gi|222870238|gb|EEF07369.1| predicted protein [Populus trichocarpa]	1798	0	0.942307692307692	Ribose-phosphate pyrophosphokinase [Nucleotide transport and metabolism, Amino acid transport and metabolism].	KOG1448	e-117	415
POPTR_0001s02870.1																									Peroxidase 20 OS=Arabidopsis thaliana GN=PER20 PE=2 SV=1	sp|Q9SLH7	e-131	466	peroxidase, Peroxidase.	pfam00141	4e-56	212	gi|224138052|ref|XP_002326506.1|	predicted protein [Populus trichocarpa] &gt;gi|222833828|gb|EEE72305.1| predicted protein [Populus trichocarpa]	1717	0	0.963302752293578	No hit
POPTR_0001s02880.1											2										C24-Mlp_c7178	2			Type I inositol-1,4,5-trisphosphate 5-phosphatase 2 OS=Arabidopsis thaliana GN=IP5P2 PE=1 SV=2	sp|Q9FUR2	e-170	600	Exo_endo_phos, Endonuclease/Exonuclease/phosphatase family. This large family of proteins includes magnesium dependent endonucleases and a large number of phosphatases involved in intracellular signalling. This family includes: AP endonuclease proteins EC:4.2.99.18, DNase I proteins EC:3.1.21.1, Synaptojanin an inositol-1,4,5-trisphosphate phosphatase EC:3.1.3.56, Sphingomyelinase EC:3.1.4.12 and…	pfam03372	1e-22	102	gi|224138048|ref|XP_002326505.1|	predicted protein [Populus trichocarpa] &gt;gi|222833827|gb|EEE72304.1| predicted protein [Populus trichocarpa]	3069	0	0.949838187702265	Inositol-1,4,5-triphosphate 5-phosphatase (synaptojanin), INP51/INP52/INP53 family [Intracellular trafficking, secretion, and vesicular transport].	KOG0566	2e-60	228
POPTR_0001s02880.2	0	1	1	2	0	1		8		4					I21-Mlp_c2869	8			C18-Mlp_c7884;C18-Mlp_c11303	2;2					Type I inositol-1,4,5-trisphosphate 5-phosphatase 2 OS=Arabidopsis thaliana GN=IP5P2 PE=1 SV=2	sp|Q9FUR2	e-171	602	Exo_endo_phos, Endonuclease/Exonuclease/phosphatase family. This large family of proteins includes magnesium dependent endonucleases and a large number of phosphatases involved in intracellular signalling. This family includes: AP endonuclease proteins EC:4.2.99.18, DNase I proteins EC:3.1.21.1, Synaptojanin an inositol-1,4,5-trisphosphate phosphatase EC:3.1.3.56, Sphingomyelinase EC:3.1.4.12 and…	pfam03372	1e-22	102	gi|224138048|ref|XP_002326505.1|	predicted protein [Populus trichocarpa] &gt;gi|222833827|gb|EEE72304.1| predicted protein [Populus trichocarpa]	3007	0	0.938511326860841	Inositol-1,4,5-triphosphate 5-phosphatase (synaptojanin), INP51/INP52/INP53 family [Intracellular trafficking, secretion, and vesicular transport].	KOG0566	2e-60	227
POPTR_0001s02890.1	0	1	0	0	1	0																			F-box protein At5g07610 OS=Arabidopsis thaliana GN=At5g07610 PE=2 SV=1	sp|Q9FLS0	2e-06	54	No hit				gi|224138044|ref|XP_002326504.1|	predicted protein [Populus trichocarpa] &gt;gi|222833826|gb|EEE72303.1| predicted protein [Populus trichocarpa]	1971	0	0.968085106382979	No hit
POPTR_0001s02900.1	2	3	2	4	3	7	2	2	2	4	6	14	I18-Mlp_c7850	2	I21-Mlp_c9372	2	I24-Mlp_c9653	2	C18-Mlp_c6911	4	C24-Mlp_c6965;C24-Mlp_c9482	3;3	C48-Mlp_c3427	14	No hits found				Tetraspannin, Tetraspanin family.	pfam00335	1e-17	84	gi|224138040|ref|XP_002326503.1|	predicted protein [Populus trichocarpa] &gt;gi|222833825|gb|EEE72302.1| predicted protein [Populus trichocarpa]	1323	5.60985e-144	0.892857142857143	Tetraspanin family integral membrane protein [General function prediction only].	KOG3882	9e-12	65
POPTR_0001s02910.1																									Two-component response regulator-like APRR2 OS=Arabidopsis thaliana GN=APRR2 PE=2 SV=2	sp|Q6LA43	e-116	420	Response_reg, Response regulator receiver domain. This domain receives the signal from the sensor partner in bacterial two-component systems. It is usually found N-terminal to a DNA binding effector domain.	pfam00072	1e-06	48	gi|224138036|ref|XP_002326502.1|	pseudo response regulator [Populus trichocarpa] &gt;gi|222833824|gb|EEE72301.1| pseudo response regulator [Populus trichocarpa]	2252	0	0.970982142857143	No hit
POPTR_0001s02910.2																									Two-component response regulator-like APRR2 OS=Arabidopsis thaliana GN=APRR2 PE=2 SV=2	sp|Q6LA43	3e-89	329	Myb_DNA-binding, Myb-like DNA-binding domain. This family contains the DNA binding domains from Myb proteins, as well as the SANT domain family.	pfam00249	5e-05	42	gi|224138036|ref|XP_002326502.1|	pseudo response regulator [Populus trichocarpa] &gt;gi|222833824|gb|EEE72301.1| pseudo response regulator [Populus trichocarpa]	1842	0	0.923664122137405	No hit
POPTR_0001s02910.3																									Two-component response regulator-like APRR2 OS=Arabidopsis thaliana GN=APRR2 PE=2 SV=2	sp|Q6LA43	e-101	368	Response_reg, Response regulator receiver domain. This domain receives the signal from the sensor partner in bacterial two-component systems. It is usually found N-terminal to a DNA binding effector domain.	pfam00072	8e-07	48	gi|224138036|ref|XP_002326502.1|	pseudo response regulator [Populus trichocarpa] &gt;gi|222833824|gb|EEE72301.1| pseudo response regulator [Populus trichocarpa]	2146	0	0.931567328918322	No hit
POPTR_0001s02910.4							9	18		15	16	10	I18-Mlp_c1826;I18-Mlp_c8975	7;2	I21-Mlp_c1959;I21-Mlp_c5897;I21-Mlp_c8797	12;3;3			C18-Mlp_c2038;C18-Mlp_c8588	13;2	C24-Mlp_c2447	16	C48-Mlp_c7344	10	Two-component response regulator-like APRR2 OS=Arabidopsis thaliana GN=APRR2 PE=2 SV=2	sp|Q6LA43	3e-89	329	Myb_DNA-binding, Myb-like DNA-binding domain. This family contains the DNA binding domains from Myb proteins, as well as the SANT domain family.	pfam00249	5e-05	42	gi|224138036|ref|XP_002326502.1|	pseudo response regulator [Populus trichocarpa] &gt;gi|222833824|gb|EEE72301.1| pseudo response regulator [Populus trichocarpa]	1842	0	0.923664122137405	No hit
POPTR_0001s02910.5	7	6	0	5	6	5																			Two-component response regulator-like APRR2 OS=Arabidopsis thaliana GN=APRR2 PE=2 SV=2	sp|Q6LA43	e-101	368	Response_reg, Response regulator receiver domain. This domain receives the signal from the sensor partner in bacterial two-component systems. It is usually found N-terminal to a DNA binding effector domain.	pfam00072	8e-07	48	gi|224138036|ref|XP_002326502.1|	pseudo response regulator [Populus trichocarpa] &gt;gi|222833824|gb|EEE72301.1| pseudo response regulator [Populus trichocarpa]	2146	0	0.931567328918322	No hit
POPTR_0001s02910.6																									Two-component response regulator-like APRR2 OS=Arabidopsis thaliana GN=APRR2 PE=2 SV=2	sp|Q6LA43	e-106	384	Response_reg, Response regulator receiver domain. This domain receives the signal from the sensor partner in bacterial two-component systems. It is usually found N-terminal to a DNA binding effector domain.	pfam00072	7e-07	49	gi|224138036|ref|XP_002326502.1|	pseudo response regulator [Populus trichocarpa] &gt;gi|222833824|gb|EEE72301.1| pseudo response regulator [Populus trichocarpa]	2205	0	0.935483870967742	No hit
POPTR_0001s02910.7	10	14	3	10	16	14	2		2	2		8	I18-Mlp_c8645	2			I24-Mlp_c10902	2	C18-Mlp_c6982	2			C48-Mlp_c3837	8	Two-component response regulator-like APRR2 OS=Arabidopsis thaliana GN=APRR2 PE=2 SV=2	sp|Q6LA43	e-101	368	Response_reg, Response regulator receiver domain. This domain receives the signal from the sensor partner in bacterial two-component systems. It is usually found N-terminal to a DNA binding effector domain.	pfam00072	8e-07	48	gi|224138036|ref|XP_002326502.1|	pseudo response regulator [Populus trichocarpa] &gt;gi|222833824|gb|EEE72301.1| pseudo response regulator [Populus trichocarpa]	2146	0	0.931567328918322	No hit
POPTR_0001s02920.1																									No hits found				No hit									No hit
POPTR_0001s02930.1	2	4	2	1	2	1																			No hits found				DUF248, Putative methyltransferase. Members of this family of hypothetical plant proteins are probably methyltransferases: several of the aligned sequences either match the methyltransferase profile, or contain a SAM-binding motif. A protein from Arabidopsis thaliana contains both. Several family members are described as ankyrin like.	pfam03141	0.0	888	gi|224138032|ref|XP_002326501.1|	predicted protein [Populus trichocarpa] &gt;gi|222833823|gb|EEE72300.1| predicted protein [Populus trichocarpa]	3363	0	1	No hit
POPTR_0001s02940.1	0	0	1	1	2	1					2										C24-Mlp_c11081	2			No hits found				MSC, Man1-Src1p-C-terminal domain. MAN1 is an integral protein of the inner nuclear membrane which binds to chromatin associated proteins and plays a role in nuclear organisation. The C terminal nucleoplasmic region forms a DNA binding winged helix and binds to Smad. This C-terminal tail is also found in S. cerevisiae and is thought to consist of three conserved helices followed by two downstream…	pfam09402	2e-36	147	gi|224138028|ref|XP_002326500.1|	predicted protein [Populus trichocarpa] &gt;gi|222833822|gb|EEE72299.1| predicted protein [Populus trichocarpa]	1850	0	0.93368700265252	No hit
POPTR_0001s02950.1	0	0	0	0	0	1																			Vacuolar protein sorting-associated protein 55 homolog OS=Arabidopsis thaliana GN=At1g32410 PE=2 SV=1	sp|Q9AST6	2e-38	157	Vps55, Vacuolar protein sorting 55. Vps55 is involved in the secretion of the Golgi form of the soluble vacuolar carboxypeptidase Y, but not the trafficking of the membrane-bound vacuolar alkaline phosphatase. Both Vps55 and obesity receptor gene-related protein are important for functioning membrane trafficking to the vacuole/lysosome of eukaryotic cells.	pfam04133	3e-29	120	gi|224109750|ref|XP_002333205.1|	predicted protein [Populus trichocarpa] &gt;gi|224138848|ref|XP_002326705.1| predicted protein [Populus trichocarpa] &gt;gi|222834027|gb|EEE72504.1| predicted protein [Populus trichocarpa] &gt;gi|222835094|gb|EEE73543.1| predicted protein [Populus trichocarpa]	553	2.4438e-55	0.913669064748201	Leptin receptor gene-related protein [Signal transduction mechanisms].	KOG2174	2e-28	118
POPTR_0001s02960.1	1	0	1	1	3	0					3										C24-Mlp_c13249	3			No hits found				No hit				gi|224109754|ref|XP_002333206.1|	predicted protein [Populus trichocarpa] &gt;gi|118483538|gb|ABK93667.1| unknown [Populus trichocarpa] &gt;gi|118485122|gb|ABK94424.1| unknown [Populus trichocarpa] &gt;gi|222835095|gb|EEE73544.1| predicted protein [Populus trichocarpa]	335	5.52743e-30	0.775510204081633	No hit
POPTR_0001s02970.1	0	2	2	0	1	3						2											C48-Mlp_c13436	2	No hits found				DUF594, Protein of unknown function, DUF594.	pfam04578	2e-22	101	gi|224109758|ref|XP_002333207.1|	predicted protein [Populus trichocarpa] &gt;gi|222835096|gb|EEE73545.1| predicted protein [Populus trichocarpa]	3181	0	0.887142857142857	No hit
POPTR_0001s02980.1	1	15	6	3	2	3		16	6		2				I21-Mlp_c2948;I21-Mlp_c6932	12;4	I24-Mlp_c1561	6			C24-Mlp_c11474	2			Phosphoacetylglucosamine mutase OS=Arabidopsis thaliana GN=DRT101 PE=1 SV=1	sp|P57750	0.0	721	PGM_PMM_IV, Phosphoglucomutase/phosphomannomutase, C-terminal domain.	pfam00408	1e-06	48	gi|224138844|ref|XP_002326704.1|	predicted protein [Populus trichocarpa] &gt;gi|222834026|gb|EEE72503.1| predicted protein [Populus trichocarpa]	2783	0	0.976827094474153	Phosphoglucomutase/phosphomannomutase [Carbohydrate transport and metabolism].	KOG2537	e-179	623
POPTR_0001s02990.1							2		2		3		I18-Mlp_c10801	2			I24-Mlp_c8768	2			C24-Mlp_c11148	3			DnaJ homolog subfamily C member 2 OS=Homo sapiens GN=DNAJC2 PE=1 SV=3	sp|Q99543	3e-10	65	No hit				gi|224138024|ref|XP_002326499.1|	predicted protein [Populus trichocarpa] &gt;gi|222833821|gb|EEE72298.1| predicted protein [Populus trichocarpa]	856	4.71486e-90	0.912844036697248	No hit
POPTR_0001s03000.1																									No hits found				Bud13, Pre-mRNA-splicing factor of RES complex. This entry is characterized by proteins with alternating conserved and low-complexity regions. Bud13 together with Snu17p and a newly identified factor, Pml1p/Ylr016c, form a novel trimeric complex. called The RES complex, pre-mRNA retention and splicing complex. Subunits of this complex are not essential for viability of yeasts but they are require…	pfam09736	6e-08	51	gi|224126359|ref|XP_002329534.1|	predicted protein [Populus trichocarpa] &gt;gi|222870243|gb|EEF07374.1| predicted protein [Populus trichocarpa]	537	9.67579e-53	0.52760736196319	No hit
POPTR_0001s03010.1	0	0	0	1	0	0																			Expansin-like B1 OS=Oryza sativa subsp. japonica GN=EXLB1 PE=2 SV=2	sp|Q850K7	6e-84	310	Pollen_allerg_1, Pollen allergen. This family contains allergens lol PI, PII and PIII from Lolium perenne.	pfam01357	9e-13	67	gi|224138020|ref|XP_002326498.1|	hypothetical protein POPTRDRAFT_423586 [Populus trichocarpa] &gt;gi|222833820|gb|EEE72297.1| hypothetical protein POPTRDRAFT_423586 [Populus trichocarpa]	1194	3.55774e-129	1	No hit
POPTR_0001s03020.1	9	10	8	6	6	3	8	9	8	4	4	2	I18-Mlp_c2110	8	I21-Mlp_c2558;I21-Mlp_c8587	6;3	I24-Mlp_c1468	8	C18-Mlp_c6288	4	C24-Mlp_c3901	4	C48-Mlp_c13792	2	Phosphorylated carbohydrates phosphatase TM_1254 OS=Thermotoga maritima GN=TM_1254 PE=1 SV=1	sp|Q9X0Y1	2e-17	89	Hydrolase, haloacid dehalogenase-like hydrolase. This family are structurally different from the alpha/ beta hydrolase family (pfam00561). This family includes L-2-haloacid dehalogenase, epoxide hydrolases and phosphatases. The structure of the family consists of two domains. One is an inserted four helix bundle, which is the least well conserved region of the alignment, between residues 16 and 9…	pfam00702	3e-20	92	gi|224138840|ref|XP_002326703.1|	predicted protein [Populus trichocarpa] &gt;gi|222834025|gb|EEE72502.1| predicted protein [Populus trichocarpa]	1289	3.75926e-140	1	Predicted haloacid-halidohydrolase and related hydrolases [General function prediction only].	KOG2914	2e-34	140
POPTR_0001s03030.1	0	0	0	0	0	2						2											C48-Mlp_c13486	2	Phosphorylated carbohydrates phosphatase TM_1254 OS=Thermotoga maritima GN=TM_1254 PE=1 SV=1	sp|Q9X0Y1	5e-16	84	Hydrolase, haloacid dehalogenase-like hydrolase. This family are structurally different from the alpha/ beta hydrolase family (pfam00561). This family includes L-2-haloacid dehalogenase, epoxide hydrolases and phosphatases. The structure of the family consists of two domains. One is an inserted four helix bundle, which is the least well conserved region of the alignment, between residues 16 and 9…	pfam00702	9e-23	100	gi|224138836|ref|XP_002326702.1|	predicted protein [Populus trichocarpa] &gt;gi|222834024|gb|EEE72501.1| predicted protein [Populus trichocarpa]	1268	1.00253e-137	1	Predicted haloacid-halidohydrolase and related hydrolases [General function prediction only].	KOG2914	3e-30	126
POPTR_0001s03040.1	0	1	0	0	0	0																			Dynamin-related protein 1E OS=Arabidopsis thaliana GN=DRP1E PE=1 SV=1	sp|Q9FNX5	0.0	947	Dynamin_M, Dynamin central region. This region lies between the GTPase domain, see pfam00350, and the pleckstrin homology (PH) domain, see pfam00169.	pfam01031	1e-74	274	gi|224138016|ref|XP_002326497.1|	predicted protein [Populus trichocarpa] &gt;gi|222833819|gb|EEE72296.1| predicted protein [Populus trichocarpa]	3019	0	0.953150242326333	Vacuolar sorting protein VPS1, dynamin, and related proteins [Intracellular trafficking, secretion, and vesicular transport, General function prediction only].	KOG0446	e-167	583
POPTR_0001s03050.1	3	1	0	3	0	4	2			2		2	I18-Mlp_c6873	2					C18-Mlp_c8533	2			C48-Mlp_c14619	2	Probable purine permease 10 OS=Arabidopsis thaliana GN=PUP10 PE=2 SV=2	sp|O49725	7e-81	301	TPT, Triose-phosphate Transporter family. This family includes transporters with a specificity for triose phosphate.	pfam03151	4e-32	132	gi|224138012|ref|XP_002326496.1|	predicted protein [Populus trichocarpa] &gt;gi|222833818|gb|EEE72295.1| predicted protein [Populus trichocarpa]	1675	0	0.895408163265306	Predicted UDP-galactose transporter [Carbohydrate transport and metabolism].	KOG2234	5e-05	43
POPTR_0001s03060.1	0	0	0	0	1	0																			Probable LRR receptor-like serine/threonine-protein kinase At1g14390 OS=Arabidopsis thaliana GN=At1g14390 PE=2 SV=1	sp|Q9M9S4	0.0	656	Pkinase, Protein kinase domain.	pfam00069	7e-19	89	gi|224138008|ref|XP_002326495.1|	predicted protein [Populus trichocarpa] &gt;gi|222833817|gb|EEE72294.1| predicted protein [Populus trichocarpa]	3230	0	0.87248322147651	Serine/threonine protein kinase [Signal transduction mechanisms].	KOG1187	3e-48	187
POPTR_0001s03060.2																									Probable LRR receptor-like serine/threonine-protein kinase At1g14390 OS=Arabidopsis thaliana GN=At1g14390 PE=2 SV=1	sp|Q9M9S4	e-150	532	Pkinase_Tyr, Protein tyrosine kinase.	pfam07714	5e-16	79	gi|224138008|ref|XP_002326495.1|	predicted protein [Populus trichocarpa] &gt;gi|222833817|gb|EEE72294.1| predicted protein [Populus trichocarpa]	2644	0	0.8512	Serine/threonine protein kinase [Signal transduction mechanisms].	KOG1187	5e-36	147
POPTR_0001s03070.1																									No hits found				No hit				gi|224138832|ref|XP_002326701.1|	predicted protein [Populus trichocarpa] &gt;gi|222834023|gb|EEE72500.1| predicted protein [Populus trichocarpa]	566	8.07412e-57	1	No hit
POPTR_0001s03080.1	0	0	0	1	0	1																			Uncharacterized mitochondrial protein ymf11 OS=Marchantia polymorpha GN=YMF11 PE=4 SV=1	sp|P38456	3e-35	150	Intron_maturas2, Type II intron maturase. Group II introns use intron-encoded reverse transcriptase, maturase and DNA endonuclease activities for site-specific insertion into DNA. Although this type of intron is self splicing in vitro they require a maturase protein for splicing in vivo. It has been shown that a specific region of the aI2 intron is needed for the maturase function. This region wa…	pfam01348	2e-07	51	gi|224126575|ref|XP_002329588.1|	predicted protein [Populus trichocarpa] &gt;gi|222870297|gb|EEF07428.1| predicted protein [Populus trichocarpa]	3300	0	0.91904047976012	Mitochondrial mRNA maturase [RNA processing and modification].	KOG4768	8e-24	106
POPTR_0001s03090.1	0	0	0	0	0	1																			Ras-related protein RABH1B OS=Arabidopsis thaliana GN=RABH1B PE=1 SV=1	sp|O80501	2e-40	164	Ras, Ras family. Includes sub-families Ras, Rab, Rac, Ral, Ran, Rap Ypt1 and more. Shares P-loop motif with GTP_EFTU, arf and myosin_head. See pfam00009 pfam00025, pfam00063. As regards Rab GTPases, these are important regulators of vesicle formation, motility and fusion. They share a fold in common with all Ras GTPases: this is a six-stranded beta-sheet surrounded by five alpha-helices.	pfam00071	1e-32	131	gi|224126375|ref|XP_002329538.1|	predicted protein [Populus trichocarpa] &gt;gi|222870247|gb|EEF07378.1| predicted protein [Populus trichocarpa]	435	1.14602e-41	0.956989247311828	GTPase Rab6/YPT6/Ryh1, small G protein superfamily [Intracellular trafficking, secretion, and vesicular transport].	KOG0094	2e-41	161
POPTR_0001s03090.2																									Ras-related protein RABH1B OS=Arabidopsis thaliana GN=RABH1B PE=1 SV=1	sp|O80501	2e-40	164	Ras, Ras family. Includes sub-families Ras, Rab, Rac, Ral, Ran, Rap Ypt1 and more. Shares P-loop motif with GTP_EFTU, arf and myosin_head. See pfam00009 pfam00025, pfam00063. As regards Rab GTPases, these are important regulators of vesicle formation, motility and fusion. They share a fold in common with all Ras GTPases: this is a six-stranded beta-sheet surrounded by five alpha-helices.	pfam00071	1e-32	131	gi|224126375|ref|XP_002329538.1|	predicted protein [Populus trichocarpa] &gt;gi|222870247|gb|EEF07378.1| predicted protein [Populus trichocarpa]	435	1.14602e-41	0.956989247311828	GTPase Rab6/YPT6/Ryh1, small G protein superfamily [Intracellular trafficking, secretion, and vesicular transport].	KOG0094	2e-41	161
POPTR_0001s03100.1	0	3	2	6	5	3	2	2	3	9	9	6	I18-Mlp_c9339	2	I21-Mlp_c11195	2	I24-Mlp_c5636	3	C18-Mlp_lrc3531	9	C24-Mlp_c3379;C24-Mlp_c4695	6;3	C48-Mlp_c5626	6	CAX-interacting protein 4 OS=Arabidopsis thaliana GN=CXIP4 PE=1 SV=2	sp|Q84Y18	2e-37	155	No hit				gi|224138828|ref|XP_002326700.1|	predicted protein [Populus trichocarpa] &gt;gi|222834022|gb|EEE72499.1| predicted protein [Populus trichocarpa]	692	8.04864e-71	0.5625	Uncharacterized conserved protein [Function unknown].	KOG2985	5e-08	52
POPTR_0001s03110.1	1	3	3	3	2	4		2	2	2	2	2			I21-Mlp_c8976	2	I24-Mlp_c11734	2	C18-Mlp_c11650	2	C24-Mlp_c11524	2	C48-Mlp_c10509	2	Regulator of nonsense transcripts 1 homolog OS=Arabidopsis thaliana GN=UPF1 PE=1 SV=2	sp|Q9FJR0	0.0	1949	UPF1_Zn_bind, RNA helicase (UPF2 interacting domain). UPF1 is an essential RNA helicase that detects mRNAs containing premature stop codons and triggers their degradation. This domain contains 3 zinc binding motifs and forms interactions with another protein (UPF2) that is also involved nonsense-mediated mRNA decay (NMD).	pfam09416	3e-85	311	gi|224138824|ref|XP_002326699.1|	predicted protein [Populus trichocarpa] &gt;gi|222834021|gb|EEE72498.1| predicted protein [Populus trichocarpa]	6142	0	0.931528662420382	RNA helicase nonsense mRNA reducing factor (pNORF1) [RNA processing and modification].	KOG1802	0.0	1352
POPTR_0001s03120.1																									No hits found				Methyltransf_16, Putative methyltransferase.	pfam10294	2e-20	92	gi|224138000|ref|XP_002326493.1|	predicted protein [Populus trichocarpa] &gt;gi|222833815|gb|EEE72292.1| predicted protein [Populus trichocarpa]	937	1.98426e-99	0.854545454545454	Putative N2,N2-dimethylguanosine tRNA methyltransferase [RNA processing and modification].	KOG2793	1e-12	67
POPTR_0001s03130.1																									No hits found				No hit				gi|224138820|ref|XP_002326698.1|	predicted protein [Populus trichocarpa] &gt;gi|222834020|gb|EEE72497.1| predicted protein [Populus trichocarpa]	919	3.63194e-97	0.771428571428571	No hit
POPTR_0001s03140.1																									No hits found				No hit				gi|224138820|ref|XP_002326698.1|	predicted protein [Populus trichocarpa] &gt;gi|222834020|gb|EEE72497.1| predicted protein [Populus trichocarpa]	2686	0	0.805687203791469	No hit
POPTR_0001s03150.1																									No hits found				No hit				gi|224138820|ref|XP_002326698.1|	predicted protein [Populus trichocarpa] &gt;gi|222834020|gb|EEE72497.1| predicted protein [Populus trichocarpa]	464	5.95203e-45	1	No hit
POPTR_0001s03160.1	0	2	3	0	0	1		3							I21-Mlp_c7505	3									Lon protease homolog 1, mitochondrial OS=Arabidopsis thaliana GN=LON PE=2 SV=1	sp|O64948	0.0	1392	Lon_C, Lon protease (S16) C-terminal proteolytic domain. The Lon serine proteases must hydrolyse ATP to degrade protein substrates. In Escherichia coli, these proteases are involved in turnover of intracellular proteins, including abnormal proteins following heat-shock. The active site for protease activity resides in a C-terminal domain. The Lon proteases are classified as family S16 in Merops.	pfam05362	3e-79	290	gi|224137996|ref|XP_002326492.1|	predicted protein [Populus trichocarpa] &gt;gi|222833814|gb|EEE72291.1| predicted protein [Populus trichocarpa]	4253	0	0.957446808510638	Mitochondrial ATP-dependent protease PIM1/LON [Posttranslational modification, protein turnover, chaperones].	KOG2004	0.0	977
POPTR_0001s03170.1																									No hits found				No hit				gi|224138812|ref|XP_002326696.1|	predicted protein [Populus trichocarpa] &gt;gi|222834018|gb|EEE72495.1| predicted protein [Populus trichocarpa]	312	2.58181e-27	0.849315068493151	No hit
POPTR_0001s03180.1																									No hits found				No hit				gi|224138812|ref|XP_002326696.1|	predicted protein [Populus trichocarpa] &gt;gi|222834018|gb|EEE72495.1| predicted protein [Populus trichocarpa]	1277	1.5589e-138	0.996655518394649	No hit
POPTR_0001s03190.1	0	0	0	0	0	1																			Wall-associated receptor kinase-like 8 OS=Arabidopsis thaliana GN=WAKL8 PE=2 SV=1	sp|Q9SA25	0.0	652	Pkinase, Protein kinase domain.	pfam00069	4e-48	186	gi|224053054|ref|XP_002297684.1|	predicted protein [Populus trichocarpa] &gt;gi|222844942|gb|EEE82489.1| predicted protein [Populus trichocarpa]	3622	0	0.957446808510638	Serine/threonine protein kinase [Signal transduction mechanisms].	KOG1187	3e-96	347
POPTR_0001s03200.1																									Transposon TX1 uncharacterized 149 kDa protein OS=Xenopus laevis PE=4 SV=1	sp|P14381	5e-46	187	RVT_1, Reverse transcriptase (RNA-dependent DNA polymerase). A reverse transcriptase gene is usually indicative of a mobile element such as a retrotransposon or retrovirus. Reverse transcriptases occur in a variety of mobile elements, including retrotransposons, retroviruses, group II introns, bacterial msDNAs, hepadnaviruses, and caulimoviruses.	pfam00078	1e-16	82	gi|147811389|emb|CAN65484.1|	hypothetical protein [Vitis vinifera]	1263	2.47583e-136	0.323711340206186	No hit
POPTR_0001s03210.1																									Wall-associated receptor kinase-like 8 OS=Arabidopsis thaliana GN=WAKL8 PE=2 SV=1	sp|Q9SA25	e-175	615	Pkinase, Protein kinase domain.	pfam00069	2e-49	191	gi|224053050|ref|XP_002297682.1|	predicted protein [Populus trichocarpa] &gt;gi|222844940|gb|EEE82487.1| predicted protein [Populus trichocarpa]	3654	0	0.928475033738192	Serine/threonine protein kinase [Signal transduction mechanisms].	KOG1187	2e-97	351
POPTR_0001s03220.1																									No hits found				No hit				gi|24461860|gb|AAN62347.1|AF506028_14	CTV.20 [Citrus trifoliata]	493	6.91836e-48	0.438053097345133	No hit
POPTR_0001s03230.1																									Wall-associated receptor kinase-like 1 OS=Arabidopsis thaliana GN=WAKL1 PE=1 SV=1	sp|Q9S9M5	1e-97	355	Pkinase_Tyr, Protein tyrosine kinase.	pfam07714	8e-43	167	gi|224053050|ref|XP_002297682.1|	predicted protein [Populus trichocarpa] &gt;gi|222844940|gb|EEE82487.1| predicted protein [Populus trichocarpa]	1134	4.73622e-122	0.985849056603774	Serine/threonine protein kinase [Signal transduction mechanisms].	KOG1187	9e-78	284
POPTR_0001s03240.1																									Wall-associated receptor kinase-like 22 OS=Arabidopsis thaliana GN=WAKL22 PE=2 SV=1	sp|Q8RY17	e-151	536	Pkinase_Tyr, Protein tyrosine kinase.	pfam07714	3e-48	186	gi|224053058|ref|XP_002297686.1|	predicted protein [Populus trichocarpa] &gt;gi|222844944|gb|EEE82491.1| predicted protein [Populus trichocarpa]	2868	0	0.838757396449704	Serine/threonine protein kinase [Signal transduction mechanisms].	KOG1187	6e-95	342
POPTR_0001s03250.1	1	0	0	0	1	0																			No hits found				No hit				gi|224115808|ref|XP_002332062.1|	predicted protein [Populus trichocarpa] &gt;gi|222831948|gb|EEE70425.1| predicted protein [Populus trichocarpa]	1245	6.16516e-135	0.903571428571429	No hit
POPTR_0001s03250.2																									No hits found				No hit				gi|224053056|ref|XP_002297685.1|	predicted protein [Populus trichocarpa] &gt;gi|222844943|gb|EEE82490.1| predicted protein [Populus trichocarpa]	1009	7.7525e-108	0.971428571428571	No hit
POPTR_0001s03250.3																									No hits found				No hit				gi|224115808|ref|XP_002332062.1|	predicted protein [Populus trichocarpa] &gt;gi|222831948|gb|EEE70425.1| predicted protein [Populus trichocarpa]	936	2.16716e-99	0.968586387434555	No hit
POPTR_0001s03250.4							4						I18-Mlp_c4437	4											No hits found				No hit				gi|224115808|ref|XP_002332062.1|	predicted protein [Populus trichocarpa] &gt;gi|222831948|gb|EEE70425.1| predicted protein [Populus trichocarpa]	1267	1.62886e-137	0.940520446096654	No hit
POPTR_0001s03260.1	0	0	1	0	1	0																			Metallothionein-like protein type 2	sp|P43390	2e-06	51	Metallothio_2, Metallothionein. Members of this	pfam01439	7e-10	56	gi|224146773|ref|XP_002336333.1|	predicted protein [Populus trichocarpa] &gt;gi|222834744|gb|EEE73207.1| predicted protein [Populus trichocarpa]	180	5.02079e-12	0.796296296296296	No hit
POPTR_0001s03270.1																									Tubby-like protein 8 OS=Arabidopsis thaliana GN=TULP8 PE=2 SV=1	sp|Q9S9M8	2e-31	134	No hit				gi|224057180|ref|XP_002299159.1|	predicted protein [Populus trichocarpa] &gt;gi|222846417|gb|EEE83964.1| predicted protein [Populus trichocarpa]	979	1.88047e-104	1	Tub family proteins [General function prediction only].	KOG2502	1e-07	50
POPTR_0001s03280.1																									No hits found				No hit				gi|224146902|ref|XP_002336363.1|	predicted protein [Populus trichocarpa] &gt;gi|222834799|gb|EEE73262.1| predicted protein [Populus trichocarpa]	339	1.97346e-30	0.957142857142857	No hit
POPTR_0001s03290.1																									Tubby-like protein 8 OS=Arabidopsis thaliana GN=TULP8 PE=2 SV=1	sp|Q9S9M8	2e-75	281	Tub, Tub family.	pfam01167	3e-24	105	gi|224057180|ref|XP_002299159.1|	predicted protein [Populus trichocarpa] &gt;gi|222846417|gb|EEE83964.1| predicted protein [Populus trichocarpa]	1064	3.85181e-114	0.905829596412556	Tub family proteins [General function prediction only].	KOG2502	4e-45	175
POPTR_0001s03300.1	0	0	0	1	0	1																			AP2-like ethylene-responsive transcription factor At1g16060 OS=Arabidopsis thaliana GN=At1g16060 PE=2 SV=1	sp|Q94AN4	7e-72	271	AP2, AP2 domain. This 60 amino acid residue domain can bind to DNA and is found in transcription factor proteins.	pfam00847	2e-10	60	gi|224053044|ref|XP_002297679.1|	AP2 domain-containing transcription factor [Populus trichocarpa] &gt;gi|222844937|gb|EEE82484.1| AP2 domain-containing transcription factor [Populus trichocarpa]	1127	4.20387e-121	0.710674157303371	No hit
POPTR_0001s03310.1	2	0	1	1	2	0																			No hits found				BT1, BT1 family. Members of this family are transmembrane proteins. Several are Leishmania putative proteins that are thought to be pteridine transporters. One such protein, previously termed (and is still annotated as) ORFG, was shown to encode a biopterin transport protein using null mutants, thus being subsequently renamed BT1. The significant similarity of ORFG/BT1 to Trypanosoma brucei ESAG1…	pfam03092	e-104	371	gi|224057178|ref|XP_002299158.1|	predicted protein [Populus trichocarpa] &gt;gi|222846416|gb|EEE83963.1| predicted protein [Populus trichocarpa]	1975	0	0.929864253393665	No hit
POPTR_0001s03320.1	0	0	4	4	3	1			2	2	3						I24-Mlp_c11606	2	C18-Mlp_c11747	2	C24-Mlp_c7527	3			Aspartic proteinase nepenthesin-1 OS=Nepenthes gracilis GN=nep1 PE=1 SV=1	sp|Q766C3	3e-44	180	Asp, Eukaryotic aspartyl protease. Aspartyl (acid) proteases include pepsins, cathepsins, and renins. Two-domain structure, probably arising from ancestral duplication. This family does not include the retroviral nor retrotransposon proteases (pfam00077), which are much smaller and appear to be homologous to a single domain of the eukaryotic asp proteases.	pfam00026	3e-18	87	gi|224053042|ref|XP_002297678.1|	predicted protein [Populus trichocarpa] &gt;gi|222844936|gb|EEE82483.1| predicted protein [Populus trichocarpa]	2341	0	0.929460580912863	Aspartyl protease [Posttranslational modification, protein turnover, chaperones].	KOG1339	3e-58	220
POPTR_0001s03330.1	0	2	3	3	1	0		3	9		2	7			I21-Mlp_c9464	3	I24-Mlp_c4524;I24-Mlp_c8721	7;2			C24-Mlp_c9367	2	C48-Mlp_c4481	7	No hits found				No hit				gi|224057176|ref|XP_002299157.1|	predicted protein [Populus trichocarpa] &gt;gi|222846415|gb|EEE83962.1| predicted protein [Populus trichocarpa]	2498	0	1	No hit
POPTR_0001s03340.1	0	0	0	2	0	4		3		2		3			I21-Mlp_c14301	3			C18-Mlp_c8801	2			C48-Mlp_c8003	3	No hits found				No hit				gi|224053040|ref|XP_002297677.1|	predicted protein [Populus trichocarpa] &gt;gi|222844935|gb|EEE82482.1| predicted protein [Populus trichocarpa]	834	1.71857e-87	0.968325791855204	No hit
POPTR_0001s03350.1	0	0	0	0	0	2						2											C48-Mlp_c9631	2	No hits found				No hit				gi|224053038|ref|XP_002297676.1|	predicted protein [Populus trichocarpa] &gt;gi|222844934|gb|EEE82481.1| predicted protein [Populus trichocarpa]	3555	0	0.975857687420585	No hit
POPTR_0001s03360.1																									No hits found				No hit				gi|224053036|ref|XP_002297675.1|	predicted protein [Populus trichocarpa] &gt;gi|224115816|ref|XP_002332064.1| predicted protein [Populus trichocarpa] &gt;gi|222831950|gb|EEE70427.1| predicted protein [Populus trichocarpa] &gt;gi|222844933|gb|EEE82480.1| predicted protein [Populus trichocarpa]	519	2.74413e-51	0.941558441558442	No hit
POPTR_0001s03370.1																									No hits found				No hit				gi|224115820|ref|XP_002332065.1|	predicted protein [Populus trichocarpa] &gt;gi|222831951|gb|EEE70428.1| predicted protein [Populus trichocarpa]	559	7.70489e-56	0.700564971751412	No hit
POPTR_0001s03380.1																									Mitogen-activated protein kinase kinase kinase 3 OS=Arabidopsis thaliana GN=ANP3 PE=1 SV=1	sp|O22042	1e-08	59	Pkinase, Protein kinase domain.	pfam00069	2e-09	56	gi|224115746|ref|XP_002332047.1|	predicted protein [Populus trichocarpa] &gt;gi|222831933|gb|EEE70410.1| predicted protein [Populus trichocarpa]	955	1.06699e-101	0.99	MEKK and related serine/threonine protein kinases [Signal transduction mechanisms].	KOG0198	2e-18	86
POPTR_0001s03390.1	0	0	0	2	0	0				2									C18-Mlp_c9660	2					Protein kinase byr2 OS=Schizosaccharomyces pombe GN=byr2 PE=1 SV=1	sp|P28829	7e-31	135	Pkinase, Protein kinase domain.	pfam00069	4e-48	185	gi|224115824|ref|XP_002332066.1|	predicted protein [Populus trichocarpa] &gt;gi|222831952|gb|EEE70429.1| predicted protein [Populus trichocarpa]	1455	4.1287e-159	0.960992907801418	MEKK and related serine/threonine protein kinases [Signal transduction mechanisms].	KOG0198	1e-70	261
POPTR_0001s03400.1																									LRR receptor-like serine/threonine-protein kinase EFR OS=Arabidopsis thaliana GN=EFR PE=1 SV=1	sp|C0LGT6	e-108	394	Pkinase, Protein kinase domain.	pfam00069	3e-37	150	gi|224115750|ref|XP_002332048.1|	predicted protein [Populus trichocarpa] &gt;gi|222831934|gb|EEE70411.1| predicted protein [Populus trichocarpa]	3559	0	0.87192118226601	Serine/threonine protein kinase [Signal transduction mechanisms].	KOG1187	2e-67	251
POPTR_0001s03410.1																									Heat shock cognate 70 kDa protein OS=Petunia hybrida GN=HSP70 PE=2 SV=1	sp|P09189	0.0	1018	HSP70, Hsp70 protein. Hsp70 chaperones help to fold many proteins. Hsp70 assisted folding involves repeated cycles of substrate binding and release. Hsp70 activity is ATP dependent. Hsp70 proteins are made up of two regions: the amino terminus is the ATPase domain and the carboxyl terminus is the substrate binding region.	pfam00012	0.0	1002	gi|224115828|ref|XP_002332067.1|	predicted protein [Populus trichocarpa] &gt;gi|222831953|gb|EEE70430.1| predicted protein [Populus trichocarpa]	2912	0	0.891603053435114	Molecular chaperones GRP78/BiP/KAR2, HSP70 superfamily [Posttranslational modification, protein turnover, chaperones].	KOG0100	0.0	907
POPTR_0001s03420.1																									Heat shock 70 kDa protein OS=Glycine max GN=HSP70 PE=3 SV=1	sp|P26413	0.0	1027	HSP70, Hsp70 protein. Hsp70 chaperones help to fold many proteins. Hsp70 assisted folding involves repeated cycles of substrate binding and release. Hsp70 activity is ATP dependent. Hsp70 proteins are made up of two regions: the amino terminus is the ATPase domain and the carboxyl terminus is the substrate binding region.	pfam00012	0.0	995	gi|224115756|ref|XP_002332049.1|	predicted protein [Populus trichocarpa] &gt;gi|222831935|gb|EEE70412.1| predicted protein [Populus trichocarpa]	2971	0	0.90381679389313	Molecular chaperones GRP78/BiP/KAR2, HSP70 superfamily [Posttranslational modification, protein turnover, chaperones].	KOG0100	0.0	907
POPTR_0001s03430.1																									No hits found				No hit				gi|255543355|ref|XP_002512740.1|	conserved hypothetical protein [Ricinus communis] &gt;gi|223547751|gb|EEF49243.1| conserved hypothetical protein [Ricinus communis]	126	8.42015e-06	0.389380530973451	No hit
POPTR_0001s03440.1	4	5	6	8	2	5	6	22	10	21	12	17	I18-Mlp_c2706	6	I21-Mlp_c1913;I21-Mlp_c4707	16;6	I24-Mlp_c3287;I24-Mlp_c9971	8;2	C18-Mlp_c2074;C18-Mlp_c3256	16;5	C24-Mlp_c2776	12	C48-Mlp_c3071;C48-Mlp_c8068	12;5	Anthranilate N-benzoyltransferase protein 2 OS=Dianthus caryophyllus GN=HCBT2 PE=1 SV=1	sp|O23917	e-108	392	Transferase, Transferase family. This family includes a number of transferase enzymes. These include anthranilate N-hydroxycinnamoyl/benzoyltransferase that catalyses the first committed reaction of phytoalexin biosynthesis. Deacetylvindoline 4-O-acetyltransferase EC:2.3.1.107 catalyses the last step in vindoline biosynthesis is also a member of this family. The motif HXXXD is probably part of th…	pfam02458	e-106	379	gi|224115832|ref|XP_002332068.1|	hydroxycinnamoyl CoA shikimate/quinate hydroxycinnamoyltransferase [Populus trichocarpa] &gt;gi|183585183|gb|ACC63883.1| quinate O-hydroxycinnamoyltransferase/shikimate O-hydroxycinnamoyltransferase [Populus trichocarpa] &gt;gi|222831954|gb|EEE70431.1| hydroxycinnamoyl CoA shikimate/quinate hydroxycinnamoyltransferase [Populus trichocarpa]	2304	0	1	No hit
POPTR_0001s03450.1																									No hits found				No hit				gi|224115836|ref|XP_002332069.1|	predicted protein [Populus trichocarpa] &gt;gi|222831955|gb|EEE70432.1| predicted protein [Populus trichocarpa]	285	3.6241e-24	1	No hit
POPTR_0001s03460.1	4	7	2	3	4	5	5	8	3	4	5	5	I18-Mlp_c2877	5	I21-Mlp_c3219	8	I24-Mlp_c9281	3	C18-Mlp_c9198;C18-Mlp_c11491	2;2	C24-Mlp_c4159	5	C48-Mlp_c7668;C48-Mlp_c17037	3;2	Probable protein phosphatase 2C 60 OS=Arabidopsis thaliana GN=At4g31860 PE=2 SV=1	sp|Q9SZ53	e-152	538	PP2C, Protein phosphatase 2C. Protein phosphatase 2C is a Mn++ or Mg++ dependent protein serine/threonine phosphatase.	pfam00481	4e-62	232	gi|224115760|ref|XP_002332050.1|	predicted protein [Populus trichocarpa] &gt;gi|222831936|gb|EEE70413.1| predicted protein [Populus trichocarpa]	1898	0	1	Protein phosphatase 1B (formerly 2C) [Signal transduction mechanisms].	KOG0697	1e-67	251
POPTR_0001s03470.1	13	7	12	6	5	18	13	7	14	7	3	21	I18-Mlp_c1024	13	I21-Mlp_c7698	7	I24-Mlp_c2108	14	C18-Mlp_c5854;C18-Mlp_c9838	5;2	C24-Mlp_c5597	3	C48-Mlp_c1257	21	Chaperone protein dnaJ 8, chloroplastic OS=Arabidopsis thaliana GN=ATJ8 PE=2 SV=1	sp|Q9SAG8	4e-28	123	DnaJ, DnaJ domain. DnaJ domains (J-domains) are associated with hsp70 heat-shock system and it is thought that this domain mediates the interaction. DnaJ-domain is therefore part of a chaperone (protein folding) system. The T-antigens, although not in Prosite are confirmed as DnaJ containing domains from literature.	pfam00226	5e-14	71	gi|224115764|ref|XP_002332051.1|	predicted protein [Populus trichocarpa] &gt;gi|222831937|gb|EEE70414.1| predicted protein [Populus trichocarpa]	672	4.45915e-69	0.913907284768212	Molecular chaperone (DnaJ superfamily) [Posttranslational modification, protein turnover, chaperones].	KOG0715	6e-16	77
POPTR_0001s03480.1	0	0	0	0	2	0					6										C24-Mlp_c7244	6			Mitochondrial inner membrane magnesium transporter mrs2 OS=Gibberella zeae GN=MRS2 PE=3 SV=1	sp|Q4I298	9e-14	78	CorA, CorA-like Mg2+ transporter protein. The CorA transport system is the primary Mg2+ influx system of Salmonella typhimurium and Escherichia coli. CorA is virtually ubiquitous in the Bacteria and Archaea. There are also eukaryotic relatives of this protein. The family includes the MRS2 protein from yeast, which is thought to be an RNA splicing protein. However its membership of this family sug…	pfam01544	9e-06	45	gi|224115768|ref|XP_002332052.1|	magnesium transporter [Populus trichocarpa] &gt;gi|222831938|gb|EEE70415.1| magnesium transporter [Populus trichocarpa]	1864	0	0.862302483069977	Magnesium transporters: CorA family [Inorganic ion transport and metabolism].	KOG2662	e-131	463
POPTR_0001s03480.2							5					3	I18-Mlp_c1704	5									C48-Mlp_c8632	3	Mitochondrial inner membrane magnesium transporter mrs2 OS=Schizosaccharomyces pombe GN=mrs2 PE=2 SV=1	sp|P87149	4e-10	65	No hit				gi|224115768|ref|XP_002332052.1|	magnesium transporter [Populus trichocarpa] &gt;gi|222831938|gb|EEE70415.1| magnesium transporter [Populus trichocarpa]	1521	7.75588e-167	0.8544474393531	Magnesium transporters: CorA family [Inorganic ion transport and metabolism].	KOG2662	e-100	361
POPTR_0001s03490.1							3			3		2	I18-Mlp_c5508	3					C18-Mlp_c4540	3			C48-Mlp_c13509	2	No hits found				No hit				gi|224115840|ref|XP_002332070.1|	predicted protein [Populus trichocarpa] &gt;gi|222831956|gb|EEE70433.1| predicted protein [Populus trichocarpa]	260	2.81598e-21	1	No hit
POPTR_0001s03500.1	1	1	1	0	1	0		6		2					I21-Mlp_c5934;I21-Mlp_c10634	4;2			C18-Mlp_c11976	2					Trafficking protein particle complex subunit 2 OS=Mus musculus GN=Trappc2 PE=1 SV=1	sp|Q9CQP2	1e-32	137	Sedlin_N, Sedlin, N-terminal conserved region. Mutations in this protein are associated with the X-linked spondyloepiphyseal dysplasia tarda syndrome (OMIM:313400). This family represents an N-terminal conserved region.	pfam04628	1e-47	182	gi|224115772|ref|XP_002332053.1|	predicted protein [Populus trichocarpa] &gt;gi|222831939|gb|EEE70416.1| predicted protein [Populus trichocarpa]	662	6.85819e-68	1	TRAPP 20 K subunit [Intracellular trafficking, secretion, and vesicular transport].	KOG3487	4e-44	170
POPTR_0001s03510.1	0	0	2	0	0	0			2								I24-Mlp_c9132	2							Pentatricopeptide repeat-containing protein At1g80880, mitochondrial OS=Arabidopsis thaliana GN=At1g80880 PE=2 SV=1	sp|Q9SAH2	e-161	567	No hit				gi|224115776|ref|XP_002332054.1|	predicted protein [Populus trichocarpa] &gt;gi|222831940|gb|EEE70417.1| predicted protein [Populus trichocarpa]	2333	0	0.975225225225225	No hit
POPTR_0001s03520.1																									Lamin-like protein OS=Arabidopsis thaliana GN=At5g15350 PE=1 SV=1	sp|Q39131	1e-26	118	Cu_bind_like, Plastocyanin-like domain. This family represents a domain found in flowering plants related to the copper binding protein plastocyanin. Some members of this family may not bind copper due to the lack of key residues.	pfam02298	1e-19	89	gi|224115780|ref|XP_002332055.1|	predicted protein [Populus trichocarpa] &gt;gi|118483612|gb|ABK93701.1| unknown [Populus trichocarpa] &gt;gi|222831941|gb|EEE70418.1| predicted protein [Populus trichocarpa]	737	1.47249e-76	0.918604651162791	No hit
POPTR_0001s03530.1																									Probable LRR receptor-like serine/threonine-protein kinase At1g07650 OS=Arabidopsis thaliana GN=At1g07650 PE=1 SV=1	sp|C0LGE0	8e-62	238	Pkinase, Protein kinase domain.	pfam00069	8e-38	151	gi|224072735|ref|XP_002303855.1|	predicted protein [Populus trichocarpa] &gt;gi|222841287|gb|EEE78834.1| predicted protein [Populus trichocarpa]	1192	1.40329e-128	0.830827067669173	Serine/threonine protein kinase [Signal transduction mechanisms].	KOG1187	1e-81	297
POPTR_0001s03540.1																									LRR receptor-like serine/threonine-protein kinase ERECTA OS=Arabidopsis thaliana GN=ERECTA PE=1 SV=1	sp|Q42371	4e-43	176	LRRNT_2, Leucine rich repeat N-terminal domain.	pfam08263	3e-08	54	gi|224115848|ref|XP_002332072.1|	predicted protein [Populus trichocarpa] &gt;gi|222831958|gb|EEE70435.1| predicted protein [Populus trichocarpa]	1623	2.46574e-178	0.647887323943662	Cytoskeletal regulator Flightless-I (contains leucine-rich and gelsolin repeats) [Cytoskeleton].	KOG0444	5e-20	94
POPTR_0001s03550.1																									Putative cyclic nucleotide-gated ion channel 8 OS=Arabidopsis thaliana GN=CNGC8 PE=2 SV=2	sp|Q9FXH6	0.0	960	cNMP_binding, Cyclic nucleotide-binding domain.	pfam00027	7e-08	53	gi|224115784|ref|XP_002332056.1|	predicted protein [Populus trichocarpa] &gt;gi|222831942|gb|EEE70419.1| predicted protein [Populus trichocarpa]	3542	0	0.911409395973154	K+-channel ERG and related proteins, contain PAS/PAC sensor domain [Inorganic ion transport and metabolism, Signal transduction mechanisms].	KOG0498	0.0	670
POPTR_0001s03560.1	10	5	5	1	12	15		5	8		2	6			I21-Mlp_c7274	5	I24-Mlp_c4750	8			C24-Mlp_c10402	2	C48-Mlp_c6532	6	No hits found				DUF1995, Domain of unknown function (DUF1995). This family of proteins are functionally uncharacterized.	pfam09353	4e-42	165	gi|224115852|ref|XP_002332073.1|	predicted protein [Populus trichocarpa] &gt;gi|222831959|gb|EEE70436.1| predicted protein [Populus trichocarpa]	1735	0	0.889763779527559	No hit
POPTR_0001s03560.2							8					2	I18-Mlp_c1446	8									C48-Mlp_c16062	2	No hits found				DUF1995, Domain of unknown function (DUF1995). This family of proteins are functionally uncharacterized.	pfam09353	5e-32	132	gi|224115852|ref|XP_002332073.1|	predicted protein [Populus trichocarpa] &gt;gi|222831959|gb|EEE70436.1| predicted protein [Populus trichocarpa]	1351	3.47382e-147	0.863192182410424	No hit
POPTR_0001s03560.3							3	2			8	6	I18-Mlp_c8971	3	I21-Mlp_c12248	2					C24-Mlp_c1699	8	C48-Mlp_c3245	6	No hits found				DUF1995, Domain of unknown function (DUF1995). This family of proteins are functionally uncharacterized.	pfam09353	7e-16	78	gi|224115852|ref|XP_002332073.1|	predicted protein [Populus trichocarpa] &gt;gi|222831959|gb|EEE70436.1| predicted protein [Populus trichocarpa]	966	1.28527e-102	0.813559322033898	No hit
POPTR_0001s03570.1																									No hits found				Acetyltransf_1, Acetyltransferase (GNAT) family. This family contains proteins with N-acetyltransferase functions such as Elp3-related proteins.	pfam00583	1e-13	71	gi|224115856|ref|XP_002332074.1|	predicted protein [Populus trichocarpa] &gt;gi|222831960|gb|EEE70437.1| predicted protein [Populus trichocarpa]	2147	0	0.997442455242967	N-acetyltransferase [General function prediction only].	KOG3139	1e-05	45
POPTR_0001s03580.1																									No hits found				No hit				gi|224115788|ref|XP_002332057.1|	predicted protein [Populus trichocarpa] &gt;gi|222831943|gb|EEE70420.1| predicted protein [Populus trichocarpa]	363	2.77205e-33	1	No hit
POPTR_0001s03590.1	0	2	0	1	0	0		2							I21-Mlp_c10813	2									No hits found				No hit				gi|224115788|ref|XP_002332057.1|	predicted protein [Populus trichocarpa] &gt;gi|222831943|gb|EEE70420.1| predicted protein [Populus trichocarpa]	386	6.5392e-36	0.988095238095238	No hit
POPTR_0001s03600.1	5	8	10	7	8	31	6	8	9	6	8	32	I18-Mlp_c4935	6	I21-Mlp_c4380;I21-Mlp_c15343;I21-Mlp_c15643	4;2;2	I24-Mlp_c2248;I24-Mlp_c5165	5;4	C18-Mlp_c5109	6	C24-Mlp_c4285;C24-Mlp_c10659	6;2	C48-Mlp_c1631;C48-Mlp_c7608;C48-Mlp_c18666	24;4;4	No hits found				No hit				gi|224115860|ref|XP_002332075.1|	predicted protein [Populus trichocarpa] &gt;gi|222831961|gb|EEE70438.1| predicted protein [Populus trichocarpa]	2471	0	0.997849462365591	No hit
POPTR_0001s03610.1																									No hits found				No hit				gi|224115792|ref|XP_002332058.1|	predicted protein [Populus trichocarpa] &gt;gi|222831944|gb|EEE70421.1| predicted protein [Populus trichocarpa]	539	1.06532e-53	0.715151515151515	No hit
POPTR_0001s03620.1	2	2	2	8	1	2	4	2		9		4	I18-Mlp_c3471	4	I21-Mlp_c15327	2			C18-Mlp_c3503;C18-Mlp_c6087	5;4			C48-Mlp_c12834;C48-Mlp_c14936	2;2	Probable WRKY transcription factor 40 OS=Arabidopsis thaliana GN=WRKY40 PE=1 SV=1	sp|Q9SAH7	9e-68	257	WRKY, WRKY DNA -binding domain.	pfam03106	2e-25	110	gi|224115864|ref|XP_002332076.1|	predicted protein [Populus trichocarpa] &gt;gi|222831962|gb|EEE70439.1| predicted protein [Populus trichocarpa]	1274	2.84481e-138	0.877358490566038	No hit
POPTR_0001s03630.1																									No hits found				No hit				gi|224115796|ref|XP_002332059.1|	predicted protein [Populus trichocarpa] &gt;gi|222831945|gb|EEE70422.1| predicted protein [Populus trichocarpa]	605	2.31311e-61	1	No hit
POPTR_0001s03640.1	1	0	0	0	1	0																			2Fe-2S ferredoxin OS=Rickettsia rickettsii GN=fdxB PE=3 SV=1	sp|Q9AKH1	1e-35	149	Fer2, 2Fe-2S iron-sulfur cluster binding domain. Several members of the Prosite family are not included since they only contain the active site.	pfam00111	5e-07	47	gi|224115868|ref|XP_002332077.1|	predicted protein [Populus trichocarpa] &gt;gi|222831963|gb|EEE70440.1| predicted protein [Populus trichocarpa]	1006	1.43264e-107	1	Ferredoxin [Energy production and conversion].	KOG3309	4e-51	195
POPTR_0001s03650.1	2	3	1	3	2	1	4	3		3	2		I18-Mlp_c3214	4	I21-Mlp_c9950	3			C18-Mlp_c7978	3	C24-Mlp_c13953	2			Metal transporter Nramp6 OS=Arabidopsis thaliana GN=NRAMP6 PE=2 SV=2	sp|Q9S9N8	0.0	714	Nramp, Natural resistance-associated macrophage protein. The natural resistance-associated macrophage protein (NRAMP) family consists of Nramp1, Nramp2, and yeast proteins Smf1 and Smf2. The NRAMP family is a novel family of functional related proteins defined by a conserved hydrophobic core of ten transmembrane domains. This family of membrane proteins are divalent cation transporters. Nramp1 is…	pfam01566	e-108	386	gi|224115800|ref|XP_002332060.1|	nramp transporter [Populus trichocarpa] &gt;gi|222831946|gb|EEE70423.1| nramp transporter [Populus trichocarpa]	2455	0	0.907578558225508	Mn2+ and Fe2+ transporters of the NRAMP family [Inorganic ion transport and metabolism].	KOG1291	e-151	528
POPTR_0001s03660.1																									Dihydroflavonol-4-reductase OS=Dianthus caryophyllus GN=A PE=2 SV=1	sp|P51104	1e-52	206	Epimerase, NAD dependent epimerase/dehydratase family. This family of proteins utilize NAD as a cofactor. The proteins in this family use nucleotide-sugar substrates for a variety of chemical reactions.	pfam01370	1e-24	107	gi|224115880|ref|XP_002332080.1|	cinnamoyl CoA reductase [Populus trichocarpa] &gt;gi|222831966|gb|EEE70443.1| cinnamoyl CoA reductase [Populus trichocarpa]	1658	0	0.940652818991098	Flavonol reductase/cinnamoyl-CoA reductase [Defense mechanisms].	KOG1502	e-116	411
POPTR_0001s03670.1																									Dihydroflavonol-4-reductase OS=Dianthus caryophyllus GN=A PE=2 SV=1	sp|P51104	1e-52	206	Epimerase, NAD dependent epimerase/dehydratase family. This family of proteins utilize NAD as a cofactor. The proteins in this family use nucleotide-sugar substrates for a variety of chemical reactions.	pfam01370	1e-24	107	gi|224115880|ref|XP_002332080.1|	cinnamoyl CoA reductase [Populus trichocarpa] &gt;gi|222831966|gb|EEE70443.1| cinnamoyl CoA reductase [Populus trichocarpa]	1658	0	0.940652818991098	Flavonol reductase/cinnamoyl-CoA reductase [Defense mechanisms].	KOG1502	e-116	411
POPTR_0001s03680.1							2						I18-Mlp_c8193	2											Potassium transporter 5 OS=Arabidopsis thaliana GN=POT5 PE=1 SV=1	sp|Q9M7K4	0.0	946	K_trans, K+ potassium transporter. This is a family of K+ potassium transporters that are conserved across phyla, having both bacterial (KUP), yeast (HAK), and plant (AtKT) sequences as members.	pfam02705	0.0	921	gi|224115804|ref|XP_002332061.1|	predicted protein [Populus trichocarpa] &gt;gi|222831947|gb|EEE70424.1| predicted protein [Populus trichocarpa]	3723	0	0.919230769230769	No hit
POPTR_0001s03690.1																									Disease resistance protein RPM1 OS=Arabidopsis thaliana GN=RPM1 PE=1 SV=1	sp|Q39214	e-117	422	NB-ARC, NB-ARC domain.	pfam00931	1e-64	242	gi|224138300|ref|XP_002326568.1|	cc-nbs-lrr resistance protein [Populus trichocarpa] &gt;gi|105922919|gb|ABF81444.1| NBS-LRR type disease resistance protein [Populus trichocarpa] &gt;gi|222833890|gb|EEE72367.1| cc-nbs-lrr resistance protein [Populus trichocarpa]	4830	0	0.955852156057495	Apoptotic ATPase [Signal transduction mechanisms].	KOG4658	e-106	382
POPTR_0001s03700.1																									No hits found				No hit				gi|224139050|ref|XP_002326755.1|	predicted protein [Populus trichocarpa] &gt;gi|222834077|gb|EEE72554.1| predicted protein [Populus trichocarpa]	566	7.43826e-57	1	No hit
POPTR_0001s03710.1	0	2	0	0	2	3																			Disease resistance protein RPM1 OS=Arabidopsis thaliana GN=RPM1 PE=1 SV=1	sp|Q39214	3e-84	313	NB-ARC, NB-ARC domain.	pfam00931	1e-71	264	gi|224138292|ref|XP_002326566.1|	nbs-lrr resistance protein [Populus trichocarpa] &gt;gi|222833888|gb|EEE72365.1| nbs-lrr resistance protein [Populus trichocarpa]	3042	0	0.981697171381032	Apoptotic ATPase [Signal transduction mechanisms].	KOG4658	2e-94	341
POPTR_0001s03720.1																									No hits found				No hit				gi|224138288|ref|XP_002326565.1|	predicted protein [Populus trichocarpa] &gt;gi|222833887|gb|EEE72364.1| predicted protein [Populus trichocarpa]	390	2.16155e-36	0.900990099009901	No hit
POPTR_0001s03730.1	0	0	0	0	0	1																			Disease resistance protein RPM1 OS=Arabidopsis thaliana GN=RPM1 PE=1 SV=1	sp|Q39214	3e-58	226	NB-ARC, NB-ARC domain.	pfam00931	5e-41	162	gi|224098990|ref|XP_002334517.1|	nbs-lrr resistance protein [Populus trichocarpa] &gt;gi|222872779|gb|EEF09910.1| nbs-lrr resistance protein [Populus trichocarpa]	2250	0	0.949561403508772	Apoptotic ATPase [Signal transduction mechanisms].	KOG4658	7e-32	133
POPTR_0001s03740.1																									No hits found				No hit				gi|224056909|ref|XP_002299084.1|	predicted protein [Populus trichocarpa] &gt;gi|222846342|gb|EEE83889.1| predicted protein [Populus trichocarpa]	1451	1.11788e-158	0.834808259587021	No hit
POPTR_0001s03750.1									2								I24-Mlp_c11228	2							No hits found				No hit									No hit
POPTR_0001s03760.1																									L-ascorbate oxidase homolog OS=Brassica napus GN=Bp10 PE=2 SV=1	sp|Q00624	0.0	833	Cu-oxidase_3, Multicopper oxidase. This entry contains many divergent copper oxidase-like domains that are not recognized by the pfam00394 model.	pfam07732	7e-37	148	gi|224056915|ref|XP_002299087.1|	hypothetical protein POPTRDRAFT_750403 [Populus trichocarpa] &gt;gi|222846345|gb|EEE83892.1| hypothetical protein POPTRDRAFT_750403 [Populus trichocarpa]	2852	0	0.978221415607985	Multicopper oxidases [Secondary metabolites biosynthesis, transport and catabolism].	KOG1263	e-174	606
POPTR_0001s03770.1																									L-ascorbate oxidase homolog OS=Brassica napus GN=Bp10 PE=2 SV=1	sp|Q00624	0.0	836	Cu-oxidase, Multicopper oxidase. Many of the proteins in this family contain multiple similar copies of this plastocyanin-like domain.	pfam00394	2e-37	151	gi|224052845|ref|XP_002297609.1|	predicted protein [Populus trichocarpa] &gt;gi|222844867|gb|EEE82414.1| predicted protein [Populus trichocarpa]	2876	0	0.965641952983725	Multicopper oxidases [Secondary metabolites biosynthesis, transport and catabolism].	KOG1263	e-176	613
POPTR_0001s03780.1							3				2		I18-Mlp_c5098	3							C24-Mlp_c13785	2			Transcription factor Pur-alpha 1 OS=Arabidopsis thaliana GN=PURA1 PE=1 SV=2	sp|Q9SKZ1	2e-50	197	PurA, PurA ssDNA and RNA-binding protein. This family represents most of the length of the protein.	pfam04845	2e-12	65	gi|224056917|ref|XP_002299088.1|	predicted protein [Populus trichocarpa] &gt;gi|222846346|gb|EEE83893.1| predicted protein [Populus trichocarpa]	667	1.67425e-68	0.971014492753623	Transcriptional regulator of the PUR family, single-stranded-DNA-binding [Transcription].	KOG3074	3e-15	75
POPTR_0001s03790.1								4	2						I21-Mlp_c7554	4	I24-Mlp_c7777	2							Transcription factor Pur-alpha 1 OS=Arabidopsis thaliana GN=PURA1 PE=1 SV=2	sp|Q9SKZ1	4e-43	172	PurA, PurA ssDNA and RNA-binding protein. This family represents most of the length of the protein.	pfam04845	6e-15	73	gi|224075952|ref|XP_002304844.1|	predicted protein [Populus trichocarpa] &gt;gi|222842276|gb|EEE79823.1| predicted protein [Populus trichocarpa]	486	1.64281e-47	0.878504672897196	Transcriptional regulator of the PUR family, single-stranded-DNA-binding [Transcription].	KOG3074	2e-36	145
POPTR_0001s03800.1	1	0	0	0	0	0				2									C18-Mlp_c11870	2					Kinesin-4 OS=Arabidopsis thaliana GN=ATK4 PE=1 SV=2	sp|O81635	4e-62	240	Kinesin, Kinesin motor domain.	pfam00225	e-103	369	gi|224056919|ref|XP_002299089.1|	predicted protein [Populus trichocarpa] &gt;gi|222846347|gb|EEE83894.1| predicted protein [Populus trichocarpa]	3150	0	0.973643410852713	Kinesin (KAR3 subfamily) [Cytoskeleton].	KOG0239	1e-95	345
POPTR_0001s03810.1	9	8	6	9	8	19	17	11	9	14	16	28	I18-Mlp_c3191;I18-Mlp_c3894;I18-Mlp_c6489	8;5;4	I21-Mlp_c3188;I21-Mlp_c4918	7;4	I24-Mlp_c2604;I24-Mlp_c5030	6;3	C18-Mlp_c3044;C18-Mlp_c4182;C18-Mlp_c8639	7;5;2	C24-Mlp_c2166;C24-Mlp_c7792	13;3	C48-Mlp_c1633;C48-Mlp_c3840;C48-Mlp_c14599;C48-Mlp_c17042	16;8;2;2	No hits found				No hit				gi|224056921|ref|XP_002299090.1|	predicted protein [Populus trichocarpa] &gt;gi|222846348|gb|EEE83895.1| predicted protein [Populus trichocarpa]	1162	2.16663e-125	0.863468634686347	No hit
POPTR_0001s03820.1																									No hits found				No hit				gi|224052847|ref|XP_002297610.1|	predicted protein [Populus trichocarpa] &gt;gi|222844868|gb|EEE82415.1| predicted protein [Populus trichocarpa]	1236	5.45046e-134	0.908088235294118	No hit
POPTR_0001s03830.1																									Expansin-A15 OS=Arabidopsis thaliana GN=EXPA15 PE=2 SV=2	sp|O80622	5e-98	357	Pollen_allerg_1, Pollen allergen. This family contains allergens lol PI, PII and PIII from Lolium perenne.	pfam01357	4e-31	128	gi|224052849|ref|XP_002297611.1|	hypothetical protein POPTRDRAFT_547568 [Populus trichocarpa] &gt;gi|222844869|gb|EEE82416.1| hypothetical protein POPTRDRAFT_547568 [Populus trichocarpa]	1136	1.91355e-122	0.94331983805668	No hit
POPTR_0001s03840.1																									No hits found				No hit				gi|224052851|ref|XP_002297612.1|	predicted protein [Populus trichocarpa] &gt;gi|222844870|gb|EEE82417.1| predicted protein [Populus trichocarpa]	2542	0	0.886614173228346	No hit
POPTR_0001s03850.1																									No hits found				No hit									No hit
POPTR_0001s03860.1	1	4	4	3	4	6	2	4	5	5	5	8	I18-Mlp_c11659	2	I21-Mlp_c8364	4	I24-Mlp_c5816	5	C18-Mlp_c11719;C18-Mlp_c12838	3;2	C24-Mlp_c7347	5	C48-Mlp_c4194	8	No hits found				No hit				gi|224056923|ref|XP_002299091.1|	predicted protein [Populus trichocarpa] &gt;gi|222846349|gb|EEE83896.1| predicted protein [Populus trichocarpa]	828	8.13816e-87	0.811715481171548	No hit
POPTR_0001s03870.1	1	0	0	0	2	0					2										C24-Mlp_c13771	2			No hits found				No hit				gi|224052855|ref|XP_002297614.1|	predicted protein [Populus trichocarpa] &gt;gi|222844872|gb|EEE82419.1| predicted protein [Populus trichocarpa]	945	2.692e-100	0.917431192660551	No hit
[truncated: 45,364 more rows]

## Sheet: oligoarray variable transcripts
POPTR_PASA	I18d(norm)	I21d	I24d	C18d	C24d	C48d	%RSD	annotation
POPTR_0007s10960.1	1216.2	83.32	149.212	77.513	80.325	104.379	160.229	unknown
[truncated: 17 more rows]
